# Supplementary material for: Serum Bilirubin Is Inversely Associated with Increased Arterial Stiffness in Men with Pre-Hypertension but Not Normotension
Source: PLoS One. 2016 Jan 12;11(1):e0146226. doi: 10.1371/journal.pone.0146226 (PMC4710537; doi:10.1371/journal.pone.0146226)
Supplement: S1 File — (CSV) [file pone.0146226.s001.csv]

Sex	Age	BMI	CurrentCIG_gr2	CurrentALC_gr2	VIGEXE_gr2	SBP	DBP	Normo_PreHTN	baPWV	baPWV_1400	CHOLsi	HDLCsi	TRIGsi	GLUACsi	GOT	GPT	BILTsi	CREAsi
0	32	33.85	0	0	0	101	57	0	920	0	4.32	1.53	1.65	4.83	15	11	6.84	61.88
0	33	33.50	0	0	0	90	52	0	915	0	4.53	1.89	0.75	4.83	18	14	11.97	70.72
0	52	30.90	0	0	0	101	60	0	1422	1	5.74	1.45	1.45	5.27	20	28	10.26	53.04
0	53	30.11	0	0	0	107	64	0	1271	0	4.94	0.83	1.04	4.66	18	17	10.26	58.344
0	44	29.87	0	0	0	110	56	0	1102	0	4.01	1.66	1.08	4.72	24	37	13.68	44.2
0	39	29.61	0	0	0	119	65	0	1218	0	3.96	1.09	0.88	4.77	22	28	5.13	61.88
0	54	29.44	0	0	0	103	60	0	1255	0	4.81	1.06	1.82	5.00	25	26	13.68	79.56
0	48	29.22	0	0	0	111	64	0	1238	0	6.28	1.78	1.03	4.22	17	13	8.55	68.952
0	37	28.53	0	0	0	107	63	0	1138	0	5.74	2.33	0.86	5.05	15	15	18.81	60.996
0	39	28.04	0	0	0	97	60	0	1101	0	5.61	1.58	1.29	4.88	13	21	15.39	61.88
0	58	27.81	0	0	0	111	67	0	1292	0	4.76	1.78	0.85	5.66	21	24	11.97	49.504
0	43	27.75	0	0	0	109	72	0	1342	0	4.65	1.55	0.93	5.00	25	33	11.97	61.88
0	48	27.74	0	0	0	110	65	0	1250	0	5.92	1.50	0.87	4.39	18	18	10.26	70.72
0	51	27.33	0	0	0	99	59	0	1529	1	4.81	1.27	1.02	3.94	21	9	18.81	61.88
0	57	27.20	0	0	0	106	60	0	1228	0	4.40	1.45	0.63	5.05	22	20	11.97	56.576
0	49	27.09	0	0	0	103	65	0	1172	0	6.93	1.24	1.05	4.16	15	13	6.84	70.72
0	45	26.98	0	0	0	103	64	0	1075	0	4.71	1.50	0.62	5.44	23	14	10.26	61.88
0	44	26.87	0	0	0	97	62	0	939	0	4.68	1.40	0.82	4.22	12	8	10.26	70.72
0	37	26.85	0	0	0	111	57	0	944	0	4.29	1.16	1.11	5.00	20	12	8.55	61.88
0	58	26.69	0	0	0	107	60	0	1299	0	5.72	1.84	1.19	4.55	26	23	8.55	57.46
0	28	26.68	0	0	0	110	60	0	1090	0	4.45	1.32	2.02	4.61	26	25	8.55	53.04
0	49	26.68	0	0	0	101	57	0	1232	0	4.81	1.50	0.84	4.72	19	20	13.68	61.88
0	57	26.61	0	0	0	99	59	0	1260	0	4.99	2.12	0.78	4.88	23	19	8.55	61.88
0	49	26.56	0	0	0	93	57	0	1312	0	5.59	1.63	0.72	3.83	22	6	15.39	70.72
0	62	26.54	0	0	0	116	65	0	1437	1	6.26	1.27	1.73	10.05	21	17	11.97	61.88
0	47	26.51	0	0	0	96	54	0	1177	0	4.73	0.93	1.29	5.66	18	18	10.26	61.88
0	64	26.43	0	0	0	103	50	0	1277	0	4.94	1.91	0.38	5.11	21	16	5.13	53.04
0	55	26.38	0	0	0	99	63	0	1349	0	6.36	1.81	2.12	5.27	32	31	10.26	53.04
0	25	26.33	0	0	0	106	54	0	930	0	6.34	2.22	0.47	4.55	24	21	17.1	70.72
0	52	26.25	0	0	0	113	59	0	1233	0	4.84	1.03	1.68	5.27	21	32	10.26	53.04
0	35	26.22	0	0	0	108	65	0	1126	0	3.52	1.40	0.76	4.44	18	14	6.84	53.04
0	43	26.14	0	0	0	95	49	0	1048	0	4.58	1.19	0.94	4.11	24	14	13.68	70.72
0	56	26.12	0	0	0	118	72	0	1216	0	6.54	2.04	1.66	5.22	19	17	6.84	61.88
0	54	26.11	0	0	0	116	67	0	1261	0	5.95	1.97	1.00	4.44	20	14	6.84	56.576
0	29	26.08	0	0	0	119	60	0	1126	0	5.15	1.22	0.88	4.94	19	17	11.97	61.88
0	46	26.04	0	1	0	103	65	0	1131	0	5.02	0.88	1.98	5.11	28	30	5.13	70.72
0	41	25.90	0	0	0	111	72	0	1106	0	5.77	1.78	0.61	5.00	14	17	11.97	61.88
0	63	25.68	0	0	0	116	65	0	1766	1	5.92	0.98	7.08	5.61	18	11	5.13	44.2
0	54	25.68	0	0	0	109	63	0	1239	0	4.58	1.55	2.13	5.27	24	28	6.84	44.2
0	36	25.64	0	0	0	114	64	0	1090	0	6.13	1.50	1.50	4.66	22	12	6.84	79.56
0	44	25.47	0	0	0	111	70	0	1463	1	5.59	1.06	2.69	5.00	23	24	3.42	61.88
0	52	25.44	0	0	0	106	63	0	1278	0	6.10	1.09	1.21	4.72	18	16	11.97	61.88
0	66	25.42	0	0	0	118	61	0	1564	1	4.37	1.11	0.91	5.05	30	20	10.26	61.88
0	33	25.34	0	0	0	99	60	0	1094	0	4.89	1.06	1.29	4.50	33	47	8.55	70.72
0	46	25.28	0	0	0	111	58	0	1042	0	3.80	1.66	0.90	5.22	19	16	18.81	58.344
0	52	25.23	0	0	0	115	66	0	1185	0	4.63	1.22	0.89	5.16	17	13	15.39	70.72
0	45	25.23	0	0	0	106	63	0	1116	0	5.92	1.55	1.61	4.66	17	10	8.55	53.04
0	35	25.18	0	0	0	110	60	0	1172	0	3.34	0.80	1.40	4.72	21	23	3.42	61.88
0	53	25.17	0	0	0	109	63	0	1354	0	5.09	1.94	1.61	4.66	21	30	5.13	61.88
0	66	25.16	0	0	0	97	69	0	1300	0	5.40	1.47	1.46	4.61	18	21	11.97	70.72
0	54	25.14	0	0	0	114	71	0	1115	0	5.48	1.78	0.56	5.16	31	30	6.84	44.2
0	54	25.08	0	0	0	114	62	0	1324	0	4.55	1.29	1.25	4.61	21	22	6.84	61.88
0	38	25.06	0	0	0	109	63	0	1178	0	4.81	1.45	0.97	4.61	15	12	20.52	44.2
0	39	25.02	0	0	1	105	60	0	1073	0	4.19	0.93	0.89	4.94	17	10	10.26	61.88
0	56	24.93	0	0	0	107	56	0	1264	0	6.21	1.63	1.04	5.72	24	36	11.97	61.88
0	48	24.89	0	0	0	116	73	0	1291	0	5.07	1.29	0.79	5.05	13	11	3.42	70.72
0	59	24.82	0	0	0	116	60	0	1696	1	6.10	1.45	1.30	4.66	18	8	17.1	61.88
0	36	24.80	0	0	0	104	56	0	1072	0	4.81	1.42	0.63	4.33	25	20	8.55	61.88
0	57	24.78	0	0	0	108	71	0	1525	1	6.13	1.22	2.12	5.11	21	25	11.97	61.88
0	41	24.74	0	0	1	105	65	0	1061	0	4.65	1.81	0.77	4.16	22	13	5.13	70.72
0	37	24.72	0	0	0	101	54	0	1010	0	5.07	1.24	1.00	4.27	16	10	13.68	61.88
0	49	24.71	0	0	0	95	48	0	1086	0	4.73	1.55	0.80	4.66	19	14	8.55	61.88
0	32	24.71	0	0	0	112	62	0	968	0	3.78	1.47	0.53	5.00	20	15	8.55	70.72
0	44	24.69	0	0	0	107	64	0	1366	0	4.34	1.40	0.71	4.94	19	17	6.84	53.04
0	56	24.69	0	0	0	97	57	0	1460	1	5.07	1.84	0.54	4.11	23	16	15.39	70.72
0	65	24.67	0	0	0	119	64	0	1522	1	6.80	1.22	2.94	5.33	36	35	8.55	61.88
0	25	24.64	0	0	0	106	55	0	944	0	4.37	1.60	0.78	4.44	23	28	11.97	61.88
0	61	24.54	0	0	0	101	55	0	1278	0	7.06	1.32	1.87	5.66	23	19	11.97	45.084
0	57	24.54	0	0	0	101	56	0	1273	0	5.15	1.40	0.88	4.33	22	14	20.52	70.72
0	46	24.50	0	0	0	102	60	0	1274	0	5.35	1.34	1.13	4.77	15	10	13.68	64.532
0	55	24.48	0	0	1	108	66	0	1286	0	4.97	1.73	0.52	4.88	25	20	6.84	53.04
0	49	24.43	0	0	0	107	66	0	1376	0	5.59	1.84	0.45	4.94	17	12	6.84	61.88
0	53	24.26	0	0	1	102	55	0	1209	0	4.91	1.84	0.62	4.50	21	13	15.39	53.04
0	38	24.25	0	0	0	106	61	0	1010	0	5.20	1.55	0.67	4.27	18	20	15.39	61.88
0	66	24.20	0	0	0	118	63	0	1598	1	5.64	0.80	3.22	5.00	25	32	13.68	53.04
0	48	24.10	0	0	0	106	60	0	1278	0	4.63	1.01	1.37	4.16	25	16	8.55	69.836
0	52	24.03	0	0	0	105	71	0	1194	0	3.72	1.09	1.07	4.27	27	30	13.68	53.04
0	29	24.01	0	0	0	99	55	0	1076	0	4.29	1.29	0.99	4.83	15	7	11.97	53.04
0	42	24.01	0	0	0	97	54	0	1017	0	3.05	1.06	0.65	4.50	22	10	5.13	61.88
0	45	24.00	0	0	0	114	69	0	1317	0	5.97	1.40	0.85	5.50	17	11	10.26	70.72
0	48	23.94	0	0	0	114	71	0	1297	0	4.97	1.78	1.47	4.61	29	24	6.84	61.88
0	47	23.94	0	0	0	116	70	0	1333	0	5.22	1.40	0.60	4.27	19	15	11.97	53.924
0	51	23.88	0	0	0	89	54	0	1108	0	4.65	1.24	1.39	5.11	23	20	11.97	70.72
0	52	23.86	0	0	0	104	68	0	1201	0	4.37	1.37	1.41	4.61	15	12	10.26	61.88
0	61	23.82	0	0	0	98	67	0	1305	0	5.46	1.42	0.60	3.77	22	19	11.97	61.88
0	48	23.80	0	0	0	106	55	0	986	0	4.63	1.55	0.95	5.16	20	15	8.55	53.924
0	41	23.79	0	0	0	109	57	0	1104	0	4.27	1.24	1.34	5.00	18	16	8.55	53.04
0	33	23.78	0	0	0	107	63	0	1002	0	5.25	1.71	0.68	4.00	21	15	15.39	61.88
0	41	23.78	0	0	0	101	54	0	935	0	4.32	1.09	2.02	5.38	17	9	5.13	61.88
0	26	23.75	0	0	0	106	60	0	953	0	4.24	1.40	0.98	4.22	17	12	10.26	53.924
0	40	23.71	0	0	0	104	65	0	1205	0	3.31	1.27	0.65	4.22	19	12	5.13	61.88
0	41	23.71	0	0	0	100	60	0	977	0	4.01	0.88	1.00	4.72	17	16	10.26	68.068
0	36	23.69	0	0	0	103	53	0	1160	0	5.07	1.14	1.39	4.33	17	15	8.55	61.88
0	32	23.69	0	0	0	111	72	0	1215	0	5.15	1.27	1.65	5.05	20	21	6.84	56.576
0	51	23.67	0	0	0	108	63	0	1197	0	5.12	1.29	0.98	4.27	23	18	8.55	68.952
0	43	23.67	0	1	0	104	57	0	1055	0	3.96	1.14	0.58	5.05	32	36	6.84	44.2
0	50	23.60	0	0	0	90	52	0	1232	0	5.35	2.20	1.10	4.83	17	18	15.39	79.56
0	39	23.58	0	0	0	90	46	0	921	0	4.53	1.50	1.22	4.33	18	14	13.68	70.72
0	45	23.57	0	0	0	108	63	0	1234	0	4.78	1.53	0.68	4.66	17	13	10.26	79.56
0	59	23.57	0	0	0	101	60	0	1251	0	4.84	1.24	0.73	4.66	21	17	11.97	61.88
0	36	23.56	0	0	0	104	55	0	977	0	4.40	2.07	0.80	4.83	18	12	11.97	54.808
0	62	23.52	0	0	0	109	59	0	1220	0	6.18	1.63	0.81	4.66	23	15	13.68	61.88
0	41	23.50	0	0	0	99	57	0	1044	0	5.74	1.19	0.64	4.66	10	10	8.55	79.56
0	63	23.49	0	0	0	113	62	0	1645	1	5.92	1.03	1.22	5.00	22	25	13.68	44.2
0	48	23.48	0	0	0	109	66	0	1203	0	4.91	1.78	0.78	4.55	19	15	10.26	53.04
0	39	23.45	0	0	0	91	55	0	990	0	5.72	1.29	0.73	4.55	20	8	11.97	70.72
0	26	23.44	0	0	0	99	56	0	1003	0	4.45	0.98	1.84	4.50	26	33	8.55	61.88
0	52	23.43	0	0	0	118	71	0	1127	0	3.85	1.68	0.64	4.61	18	18	10.26	53.04
0	55	23.43	0	0	0	101	60	0	1504	1	6.26	1.86	0.89	4.66	23	18	13.68	53.04
0	47	23.39	0	0	1	92	53	0	1202	0	4.60	1.86	0.70	4.05	19	15	18.81	70.72
0	43	23.38	0	0	0	97	65	0	997	0	5.35	1.84	0.77	4.83	10	6	8.55	79.56
0	42	23.37	0	0	0	102	51	0	1039	0	4.65	1.53	0.89	5.00	18	13	10.26	53.04
0	40	23.35	0	0	1	100	50	0	1089	0	4.97	1.89	0.76	4.77	18	17	10.26	79.56
0	39	23.34	0	0	0	111	69	0	1230	0	4.89	1.81	0.91	5.66	23	23	6.84	53.04
0	49	23.29	0	0	0	98	58	0	1416	1	3.88	0.78	2.16	5.22	16	14	6.84	70.72
0	35	23.26	0	0	0	109	56	0	1030	0	4.34	1.29	1.08	4.66	12	6	13.68	61.88
0	40	23.25	0	0	0	95	57	0	1129	0	5.20	2.12	0.45	5.11	16	13	11.97	70.72
0	46	23.24	0	0	0	119	67	0	1403	1	6.52	1.29	1.30	5.27	22	20	10.26	61.88
0	45	23.21	0	0	0	111	63	0	1129	0	5.95	1.73	0.82	5.00	22	22	18.81	61.88
0	37	23.18	0	0	1	104	60	0	1121	0	4.55	1.34	1.10	5.00	15	10	8.55	79.56
0	34	23.11	0	0	0	112	63	0	1147	0	7.21	1.40	0.76	4.44	17	9	11.97	67.184
0	41	23.10	0	0	0	104	63	0	1113	0	4.29	1.40	0.79	4.39	20	15	8.55	61.88
0	61	23.09	0	0	0	106	60	0	1227	0	4.45	1.50	0.75	6.44	34	31	18.81	70.72
0	47	23.09	0	0	0	116	70	0	1219	0	3.90	1.60	0.55	4.55	17	12	11.97	61.88
0	55	23.09	0	0	0	107	65	0	1306	0	6.13	2.02	1.00	5.00	22	22	17.1	70.72
0	52	23.07	0	0	0	108	60	0	1243	0	4.71	1.58	0.84	5.05	18	17	13.68	70.72
0	54	23.05	0	0	0	115	69	0	1410	1	5.69	1.50	1.47	5.11	22	17	8.55	56.576
0	29	23.04	0	0	1	97	51	0	1099	0	4.81	1.37	0.77	4.11	23	24	11.97	53.04
0	41	23.04	0	0	0	100	54	0	1117	0	5.87	1.63	1.76	4.44	27	32	6.84	70.72
0	54	23.03	0	0	0	118	65	0	1166	0	4.58	1.50	1.05	4.83	14	10	8.55	55.692
0	31	23.02	0	0	0	103	65	0	1083	0	4.47	1.97	0.85	4.72	16	12	10.26	70.72
0	31	23.01	0	0	0	98	63	0	1019	0	4.42	1.27	1.30	4.33	14	7	8.55	53.04
0	48	23.00	0	0	0	116	62	0	1247	0	4.40	1.99	0.64	5.00	20	14	8.55	61.88
0	41	22.99	0	0	0	103	54	0	1139	0	4.27	1.99	0.76	5.16	20	17	17.1	70.72
0	34	22.99	0	0	0	113	65	0	1240	0	4.97	1.37	1.58	4.88	22	26	13.68	61.88
0	46	22.97	0	0	0	101	65	0	1159	0	4.86	1.99	0.90	5.00	23	19	6.84	61.88
0	55	22.95	0	0	0	109	57	0	1103	0	5.28	2.15	0.67	5.50	17	12	13.68	70.72
0	39	22.95	0	0	0	113	57	0	1169	0	3.96	1.22	0.87	4.66	16	7	10.26	44.2
0	54	22.94	0	0	0	98	59	0	988	0	4.32	0.93	3.12	4.77	21	20	11.97	53.04
0	61	22.94	0	0	0	116	63	0	1332	0	5.20	1.94	0.75	5.05	18	13	10.26	61.88
0	57	22.93	0	0	0	105	55	0	1080	0	8.48	1.78	1.86	5.16	33	43	17.1	70.72
0	49	22.85	0	0	0	101	63	0	1361	0	5.25	1.34	0.63	5.00	22	17	13.68	61.88
0	42	22.84	0	0	0	113	63	0	1160	0	5.51	1.11	0.84	4.22	20	11	13.68	64.532
0	52	22.84	0	0	0	112	67	0	1225	0	4.09	1.11	1.07	4.72	21	22	8.55	53.04
0	42	22.82	0	0	0	100	61	0	1206	0	4.50	1.97	0.43	4.50	23	14	10.26	61.88
0	49	22.82	0	0	0	119	70	0	1253	0	7.19	2.04	0.68	5.27	26	45	13.68	61.88
0	43	22.81	0	0	0	107	57	0	1277	0	4.22	1.81	0.64	4.39	21	22	11.97	53.04
0	53	22.78	0	0	0	105	63	0	1216	0	7.47	1.97	0.97	4.88	33	44	11.97	60.996
0	42	22.76	0	1	0	89	56	0	1147	0	5.43	1.22	1.56	4.66	16	13	15.39	61.88
0	48	22.76	0	0	0	90	58	0	1089	0	5.77	1.09	1.78	4.77	24	21	6.84	61.88
0	29	22.74	0	0	0	100	58	0	1140	0	6.08	1.60	0.76	3.89	18	15	6.84	70.72
0	41	22.72	0	0	0	110	63	0	1195	0	4.65	1.60	0.71	5.00	18	15	6.84	61.88
0	50	22.70	0	0	0	107	76	0	1366	0	5.61	1.63	1.21	4.39	26	16	17.1	53.04
0	47	22.68	0	0	0	110	60	0	1225	0	3.90	1.14	1.05	4.33	25	22	11.97	48.62
0	35	22.68	0	0	0	101	55	0	928	0	3.65	0.98	1.08	4.55	29	26	11.97	61.88
0	33	22.64	0	0	0	112	64	0	1223	0	7.47	1.81	0.97	5.27	18	27	3.42	53.04
0	58	22.63	0	0	0	118	64	0	1489	1	4.65	1.50	0.97	6.16	24	11	11.97	53.04
0	59	22.62	0	0	0	102	64	0	1334	0	4.84	1.45	2.00	4.72	18	13	17.1	66.3
0	51	22.60	0	0	0	89	53	0	964	0	6.03	1.45	0.89	4.11	26	25	8.55	61.88
0	43	22.58	0	0	0	102	56	0	1112	0	5.04	1.60	0.67	3.94	19	13	17.1	61.88
0	30	22.58	1	0	0	96	62	0	1098	0	4.45	1.34	0.61	5.16	25	18	6.84	61.88
0	56	22.57	0	0	0	107	59	0	1006	0	5.38	2.07	0.51	4.77	20	20	18.81	44.2
0	42	22.56	1	1	0	105	54	0	1149	0	2.95	1.32	0.82	4.33	37	33	6.84	54.808
0	52	22.54	0	0	0	111	58	0	1135	0	5.79	2.17	1.07	4.83	19	14	6.84	53.04
0	37	22.53	0	0	0	106	66	0	992	0	2.66	1.16	0.70	4.77	17	11	20.52	68.952
0	54	22.53	0	0	0	110	62	0	1581	1	3.39	1.53	0.97	4.72	22	37	15.39	70.72
0	40	22.53	0	0	0	108	60	0	1311	0	4.01	1.60	0.68	4.77	22	15	5.13	61.88
0	44	22.52	0	0	0	114	66	0	1151	0	4.99	1.32	1.05	4.61	19	13	10.26	68.952
0	67	22.51	0	0	0	89	51	0	1038	0	5.43	1.84	1.00	4.72	23	9	5.13	53.04
0	29	22.51	0	0	0	105	55	0	938	0	4.65	1.60	0.71	5.11	21	12	6.84	61.88
0	29	22.49	0	0	0	106	71	0	1064	0	4.53	1.78	0.68	4.50	18	12	10.26	69.836
0	40	22.48	0	0	0	106	53	0	1088	0	5.43	1.58	0.90	4.44	27	32	10.26	70.72
0	33	22.47	0	0	0	105	57	0	1026	0	6.54	1.73	1.05	5.55	20	14	8.55	53.04
0	28	22.46	0	0	0	104	61	0	1095	0	4.76	1.66	0.73	4.44	19	16	11.97	70.72
0	43	22.46	0	0	0	113	68	0	1115	0	4.16	1.19	0.79	4.83	21	15	13.68	61.88
0	52	22.45	0	0	0	116	74	0	1146	0	7.91	0.98	8.21	15.82	23	27	6.84	61.88
0	55	22.44	0	0	0	98	55	0	1227	0	4.84	1.47	1.04	5.38	27	22	6.84	61.88
0	35	22.44	0	0	0	66	65	0	1076	0	3.98	1.58	0.84	5.00	13	8	11.97	79.56
0	24	22.44	0	0	0	103	54	0	813	0	4.89	1.58	0.77	3.89	16	14	15.39	58.344
0	28	22.43	0	0	0	113	64	0	1243	0	5.61	1.94	0.47	4.27	20	13	6.84	53.04
0	42	22.41	0	0	0	114	63	0	1038	0	5.17	1.42	1.52	4.94	21	21	8.55	61.88
0	27	22.40	0	0	0	97	60	0	1069	0	3.96	1.50	0.51	4.44	29	17	10.26	53.04
0	45	22.38	0	0	0	104	55	0	1199	0	4.47	1.76	0.89	4.39	24	29	5.13	53.924
0	63	22.38	0	0	0	116	62	0	1574	1	6.98	1.63	0.90	9.10	22	18	10.26	70.72
0	32	22.36	0	0	0	100	63	0	1167	0	5.59	2.38	1.52	4.61	18	13	5.13	39.78
0	47	22.36	0	0	0	107	65	0	1221	0	6.75	1.11	1.52	4.00	25	13	17.1	70.72
0	33	22.35	0	0	0	101	55	0	964	0	4.47	1.03	1.26	4.39	19	19	8.55	61.88
0	35	22.34	0	0	0	93	56	0	1089	0	4.89	1.47	1.85	3.83	21	20	10.26	70.72
0	65	22.33	0	0	0	110	60	0	1121	0	5.82	1.89	0.98	4.22	29	19	17.1	70.72
0	44	22.33	0	0	0	104	63	0	1242	0	5.17	1.50	0.51	4.33	17	10	6.84	57.46
0	43	22.30	0	0	0	115	63	0	1253	0	6.23	1.97	0.58	4.88	22	17	8.55	70.72
0	37	22.30	0	0	0	93	59	0	1124	0	3.80	1.47	0.47	4.44	13	14	6.84	61.88
0	29	22.28	0	0	0	90	52	0	1057	0	4.09	1.37	0.71	4.16	18	15	13.68	61.88
0	60	22.26	0	0	0	114	59	0	1364	0	6.03	0.85	0.94	4.33	24	21	13.68	53.04
0	49	22.26	0	0	0	106	55	0	1252	0	5.20	1.86	0.78	4.50	26	21	5.13	61.88
0	44	22.25	0	0	0	114	69	0	1362	0	5.02	1.45	0.82	4.61	20	18	6.84	70.72
0	52	22.25	0	0	0	89	59	0	957	0	5.04	1.11	2.38	5.50	31	30	17.1	61.88
0	33	22.24	0	0	0	89	45	0	883	0	4.24	1.53	0.91	4.55	19	13	10.26	61.88
0	43	22.22	0	0	0	92	50	0	1025	0	4.97	1.63	1.17	4.88	30	35	3.42	61.88
0	55	22.21	0	0	0	96	57	0	1348	0	5.77	1.71	1.20	4.44	22	18	13.68	53.04
0	29	22.21	0	0	0	104	61	0	1038	0	3.80	1.22	0.64	4.11	19	10	11.97	61.88
0	35	22.21	0	0	0	113	61	0	1156	0	4.14	1.37	0.85	4.72	22	14	13.68	61.88
0	34	22.20	0	0	0	91	54	0	1085	0	5.40	2.02	0.63	4.11	20	14	11.97	54.808
0	60	22.19	0	0	0	97	62	0	1196	0	5.35	2.87	0.96	4.50	23	18	8.55	61.88
0	27	22.19	0	0	0	110	67	0	1106	0	3.65	1.50	0.94	4.72	16	16	18.81	53.924
0	54	22.19	0	0	0	119	72	0	1585	1	6.31	1.53	2.33	4.55	26	27	8.55	53.04
0	30	22.18	0	0	0	115	75	0	1297	0	3.96	1.09	1.08	4.61	16	15	5.13	61.88
0	51	22.17	0	0	0	101	59	0	1305	0	4.29	0.91	1.78	4.55	20	15	10.26	57.46
0	56	22.16	0	0	0	109	55	0	1176	0	6.57	1.97	1.16	4.66	17	13	11.97	62.764
0	45	22.16	0	1	0	112	68	0	1280	0	3.57	1.32	1.11	4.55	22	19	10.26	53.04
0	27	22.16	0	0	0	111	56	0	1088	0	3.80	1.27	1.22	4.39	23	16	6.84	61.88
0	48	22.16	0	0	0	119	74	0	1414	1	4.86	1.47	0.89	4.88	20	17	10.26	44.2
0	50	22.14	0	0	0	115	56	0	1214	0	4.78	1.99	0.64	4.88	30	34	20.52	70.72
0	36	22.13	0	0	0	102	63	0	1067	0	3.98	0.88	0.86	4.39	15	11	10.26	53.04
0	31	22.13	0	0	0	99	60	0	1123	0	3.96	1.50	0.61	4.77	22	28	8.55	35.36
0	46	22.12	0	0	0	102	56	0	1157	0	4.89	1.81	0.61	4.39	21	12	6.84	61.88
0	33	22.12	0	0	0	109	55	0	1154	0	3.70	1.27	1.85	4.55	14	9	6.84	56.576
0	35	22.12	0	0	0	91	56	0	1074	0	4.11	1.55	0.81	4.39	15	11	10.26	61.88
0	38	22.10	0	0	0	101	55	0	1001	0	4.84	1.91	0.55	5.55	20	14	8.55	70.72
0	59	22.09	0	0	0	109	65	0	1467	1	4.94	1.91	0.96	5.16	24	18	6.84	61.88
0	51	22.09	0	0	0	90	54	0	1070	0	4.63	1.19	1.25	4.50	22	21	13.68	61.88
0	52	22.08	0	0	0	99	56	0	1183	0	3.72	1.45	0.53	5.88	28	20	10.26	61.88
0	59	22.07	0	0	0	113	55	0	1117	0	3.78	1.42	0.50	3.77	19	16	13.68	60.996
0	38	22.07	0	0	0	97	63	0	1094	0	6.34	1.58	0.64	5.00	21	21	8.55	61.88
0	67	22.06	0	0	0	104	59	0	1168	0	5.82	2.09	0.59	4.61	18	14	8.55	53.04
0	36	22.06	0	0	0	93	53	0	946	0	3.93	1.32	0.76	4.77	23	22	10.26	70.72
0	39	22.06	0	0	0	96	64	0	1254	0	5.09	1.27	0.81	5.05	27	27	13.68	44.2
0	35	22.01	0	0	1	99	59	0	1140	0	3.47	1.91	0.63	4.05	18	12	20.52	53.04
0	43	22.01	0	0	0	111	64	0	1268	0	6.67	2.15	0.65	5.16	18	13	20.52	63.648
0	32	21.99	1	0	0	97	50	0	870	0	5.12	1.47	1.11	4.55	16	7	8.55	61.88
0	36	21.99	0	0	0	105	56	0	1101	0	4.53	2.07	1.41	3.94	19	9	8.55	58.344
0	34	21.97	0	0	0	93	55	0	1028	0	5.25	1.55	0.61	4.00	18	11	10.26	61.88
0	34	21.95	0	0	0	102	58	0	1067	0	3.85	1.53	0.47	4.05	29	31	8.55	68.068
0	22	21.93	0	0	0	119	67	0	920	0	4.24	1.78	0.43	4.50	20	14	8.55	61.88
0	39	21.93	0	0	0	102	63	0	976	0	6.10	1.58	1.22	5.61	16	13	18.81	61.88
0	40	21.92	0	0	0	87	44	0	947	0	4.73	1.91	0.99	5.05	26	21	5.13	63.648
0	50	21.91	0	0	0	92	53	0	1057	0	3.90	1.32	0.53	4.11	20	18	15.39	61.88
0	43	21.87	0	0	0	97	60	0	1131	0	5.04	1.42	0.79	5.00	15	14	13.68	61.88
0	40	21.87	0	0	0	106	64	0	1196	0	4.50	1.47	0.96	4.44	18	12	8.55	70.72
0	38	21.83	0	0	0	91	48	0	969	0	4.60	1.45	0.54	4.61	18	14	13.68	61.88
0	35	21.83	0	0	0	93	65	0	1100	0	5.07	1.76	0.75	5.05	20	15	8.55	61.88
0	55	21.81	0	0	0	118	66	0	1716	1	4.71	1.01	1.23	4.77	23	16	13.68	53.04
0	49	21.81	0	0	0	112	60	0	1156	0	5.04	1.73	0.62	4.27	16	11	11.97	53.04
0	41	21.80	0	0	0	117	74	0	1074	0	4.53	1.60	0.76	4.50	18	10	10.26	63.648
0	48	21.80	0	0	0	113	62	0	1501	1	5.56	1.78	1.55	4.94	19	17	6.84	53.04
0	53	21.79	0	0	0	113	67	0	1229	0	4.97	1.84	0.56	4.61	19	12	5.13	70.72
0	41	21.79	0	0	1	87	56	0	1064	0	4.73	2.02	0.72	4.11	16	11	18.81	53.04
0	26	21.77	0	1	0	107	67	0	1226	0	4.65	1.63	0.77	3.89	25	23	6.84	70.72
0	47	21.76	0	0	0	92	47	0	1243	0	4.45	1.29	0.85	4.55	18	15	15.39	61.88
0	28	21.76	0	0	0	111	63	0	1124	0	3.83	1.53	0.81	4.33	20	19	17.1	53.04
0	57	21.74	0	0	0	104	60	0	1269	0	5.25	1.71	0.87	4.27	19	16	8.55	70.72
0	55	21.73	0	0	0	108	60	0	1156	0	4.76	1.99	0.53	4.61	23	19	5.13	61.88
0	49	21.71	0	0	0	104	55	0	990	0	5.46	2.09	0.85	5.05	22	22	11.97	70.72
0	22	21.71	0	0	0	109	65	0	1140	0	4.34	1.97	0.40	5.16	14	6	18.81	70.72
0	46	21.69	0	0	0	99	59	0	1082	0	5.66	1.19	1.81	4.88	19	25	8.55	54.808
0	29	21.68	0	0	0	117	74	0	1233	0	5.07	0.88	4.34	5.77	16	13	8.55	44.2
0	40	21.68	0	0	0	104	62	0	1073	0	6.31	1.89	1.26	4.50	23	20	10.26	44.2
0	46	21.68	0	0	0	109	55	0	1197	0	4.84	1.47	0.90	4.61	21	15	10.26	61.88
0	46	21.67	0	0	0	101	53	0	1039	0	4.47	1.97	0.67	4.83	18	14	6.84	61.88
0	23	21.67	0	0	0	105	61	0	1160	0	5.53	1.42	0.69	4.39	17	15	8.55	53.04
0	30	21.67	0	0	0	103	54	0	952	0	5.15	1.60	0.71	4.61	22	14	8.55	70.72
0	42	21.67	0	0	0	106	56	0	1088	0	5.38	2.04	1.00	4.16	27	18	11.97	61.88
0	31	21.66	0	0	0	99	60	0	1131	0	4.22	1.71	0.81	4.39	17	9	10.26	70.72
0	54	21.66	0	0	0	110	66	0	1370	0	5.72	1.68	1.08	4.61	24	21	11.97	61.88
0	51	21.65	0	0	0	102	62	0	1146	0	5.48	1.50	1.10	4.77	19	13	8.55	62.764
0	29	21.65	0	0	0	97	54	0	1026	0	3.28	1.78	0.33	4.66	17	11	6.84	53.04
0	41	21.65	0	0	0	100	54	0	1115	0	4.01	1.19	0.93	5.00	16	16	6.84	53.04
0	42	21.64	0	0	0	97	59	0	1070	0	3.62	1.42	0.61	4.61	18	9	11.97	49.504
0	38	21.64	0	0	0	95	57	0	948	0	4.42	0.80	0.85	4.44	19	26	6.84	61.88
0	31	21.63	0	0	0	111	68	0	1100	0	4.86	2.28	1.02	5.16	21	14	10.26	70.72
0	51	21.60	0	0	0	105	70	0	1349	0	5.90	1.27	1.26	4.33	22	29	20.52	44.2
0	39	21.60	0	0	0	103	60	0	1046	0	6.13	1.91	0.88	4.88	23	16	8.55	49.504
0	40	21.59	0	0	0	93	59	0	1097	0	5.07	1.81	0.71	5.22	24	15	15.39	70.72
0	49	21.57	0	0	0	112	71	0	1351	0	4.50	1.76	0.69	4.39	35	42	8.55	61.88
0	23	21.56	0	0	0	91	54	0	822	0	4.71	1.42	1.63	4.11	15	12	11.97	70.72
0	44	21.53	0	0	0	119	78	0	1372	0	3.75	1.58	0.90	4.27	15	12	11.97	61.88
0	47	21.53	0	0	1	99	59	0	1236	0	4.53	2.20	0.36	4.66	21	16	8.55	61.88
0	58	21.53	0	0	0	107	53	0	1481	1	4.55	1.45	1.45	5.05	22	14	11.97	53.04
0	25	21.52	0	0	0	102	53	0	965	0	4.22	1.50	0.87	4.66	17	11	10.26	53.04
0	45	21.52	0	0	0	101	62	0	1169	0	5.56	1.76	0.75	4.83	16	12	6.84	61.88
0	29	21.50	0	0	0	101	56	0	1004	0	2.59	1.19	0.33	5.22	16	13	10.26	61.88
0	55	21.49	0	0	0	91	58	0	1134	0	5.87	2.09	0.76	5.33	29	44	11.97	78.676
0	62	21.49	0	0	0	109	60	0	1268	0	5.66	1.71	1.30	4.83	21	21	13.68	61.88
0	48	21.49	0	0	0	91	49	0	1342	0	5.48	1.66	0.99	5.27	19	17	11.97	58.344
0	54	21.48	0	0	0	115	58	0	1367	0	4.65	1.16	1.52	4.11	19	14	10.26	59.228
0	36	21.47	0	0	0	99	56	0	1010	0	5.40	2.22	0.65	4.44	24	21	8.55	56.576
0	43	21.46	0	0	0	98	52	0	991	0	4.32	2.22	0.64	4.55	23	22	8.55	70.72
0	26	21.44	0	0	0	97	50	0	971	0	4.09	1.66	0.60	4.27	13	11	10.26	68.952
0	47	21.43	0	0	0	111	70	0	1428	1	5.20	1.29	1.29	4.22	16	14	8.55	53.04
0	44	21.43	0	0	0	97	52	0	1206	0	5.02	2.35	0.64	4.88	26	26	6.84	70.72
0	35	21.41	0	0	0	113	66	0	1233	0	3.23	1.34	0.56	4.72	16	12	8.55	53.04
0	18	21.39	0	0	0	108	57	0	1094	0	4.09	0.98	0.63	3.89	17	12	8.55	61.88
0	58	21.38	0	0	0	96	60	0	1418	1	4.63	2.04	0.84	4.94	20	11	10.26	70.72
0	47	21.35	0	0	0	101	71	0	1134	0	5.02	1.47	0.56	4.44	20	11	8.55	45.084
0	52	21.35	0	0	0	104	57	0	1374	0	4.65	1.34	1.10	4.39	19	16	13.68	53.04
0	34	21.31	0	0	0	116	66	0	1172	0	3.72	1.27	0.84	4.77	15	4	10.26	61.88
0	55	21.29	0	0	0	108	56	0	1211	0	5.12	2.12	0.84	4.61	28	23	11.97	76.024
0	42	21.29	0	0	0	108	56	0	1238	0	4.37	1.29	0.95	5.00	16	14	13.68	53.04
0	28	21.26	0	0	0	98	54	0	922	0	3.44	1.22	1.05	4.27	15	7	11.97	53.04
0	41	21.24	0	0	0	97	54	0	1261	0	5.15	0.98	2.02	4.77	24	19	10.26	53.04
0	35	21.22	0	0	0	95	49	0	868	0	4.24	1.32	1.28	2.55	26	23	11.97	61.88
0	42	21.21	0	0	0	117	74	0	1272	0	5.09	1.55	0.64	4.61	19	10	13.68	70.72
0	33	21.21	0	0	0	104	56	0	1046	0	4.60	1.45	0.78	4.77	14	9	11.97	61.88
0	49	21.21	0	1	0	107	60	0	1283	0	5.12	1.73	0.47	4.44	19	12	10.26	61.88
0	39	21.20	0	0	0	95	53	0	1068	0	8.43	1.99	0.67	4.61	20	12	3.42	70.72
0	39	21.18	0	0	0	106	66	0	1284	0	4.55	1.24	1.04	4.66	14	10	6.84	67.184
0	46	21.18	0	0	0	109	76	0	1259	0	5.35	1.91	0.81	5.16	17	14	6.84	53.04
0	46	21.17	0	0	0	109	57	0	1262	0	4.73	1.01	1.32	5.33	17	11	11.97	53.04
0	32	21.16	0	0	0	111	68	0	1146	0	5.48	1.34	1.19	4.33	27	32	5.13	61.88
0	42	21.16	0	1	0	95	50	0	1093	0	4.40	2.09	0.81	4.00	17	15	10.26	61.88
0	43	21.14	0	1	1	91	49	0	1305	0	4.42	1.60	0.73	4.72	23	17	15.39	70.72
0	29	21.14	0	0	0	115	65	0	1308	0	4.27	1.29	1.08	5.50	40	41	13.68	44.2
0	45	21.11	0	0	0	117	72	0	1240	0	5.30	1.58	0.78	4.66	21	10	13.68	56.576
0	31	21.10	0	0	0	108	58	0	1067	0	4.81	1.94	1.31	4.77	22	15	17.1	61.88
0	43	21.10	0	0	0	96	54	0	1229	0	5.61	1.19	1.87	4.50	23	21	13.68	70.72
0	53	21.09	0	0	0	105	66	0	1187	0	5.22	1.81	1.78	4.72	23	14	6.84	61.88
0	34	21.09	0	0	0	100	54	0	1255	0	3.52	1.32	0.62	4.27	28	28	10.26	53.04
0	43	21.08	0	0	0	99	58	0	1069	0	4.29	1.76	0.60	4.61	28	13	8.55	51.272
0	45	21.07	0	0	0	106	51	0	1238	0	5.38	1.76	0.56	4.39	33	19	11.97	70.72
0	45	21.07	1	1	0	108	66	0	1123	0	5.95	1.50	0.96	5.05	20	11	20.52	61.88
0	56	21.06	0	0	0	107	59	0	1086	0	5.09	2.12	0.41	4.83	16	13	8.55	61.88
0	46	21.05	0	0	0	105	53	0	1301	0	6.05	1.34	0.69	4.39	32	31	8.55	60.996
0	27	21.05	0	0	0	95	55	0	931	0	5.38	1.97	0.91	4.50	25	17	11.97	70.72
0	35	21.05	0	0	0	95	55	0	927	0	3.49	1.73	0.89	5.00	21	15	13.68	53.04
0	53	21.04	0	0	0	100	61	0	966	0	4.45	1.84	0.63	5.50	22	15	11.97	59.228
0	63	21.04	0	0	0	110	69	0	1301	0	6.05	1.66	1.51	4.72	22	14	15.39	61.88
0	42	21.03	0	0	0	106	57	0	1296	0	4.50	1.53	0.73	4.50	22	19	11.97	61.88
0	44	21.01	0	0	0	116	60	0	1309	0	3.93	1.55	1.30	4.83	24	23	17.1	49.504
0	51	21.00	0	0	1	118	68	0	1514	1	5.33	1.94	0.62	4.33	23	19	11.97	79.56
0	34	21.00	0	0	0	99	53	0	1072	0	5.04	2.33	0.44	4.16	24	14	10.26	61.88
0	28	21.00	0	0	0	91	55	0	1108	0	4.06	1.55	0.62	4.33	17	10	5.13	44.2
0	50	21.00	0	0	0	84	57	0	1030	0	6.00	2.28	0.56	4.61	20	21	11.97	53.04
0	41	20.99	0	0	0	90	55	0	1005	0	5.90	1.32	1.68	4.66	17	9	8.55	53.04
0	48	20.98	0	0	0	97	52	0	1063	0	6.52	2.64	0.69	4.22	20	16	13.68	61.88
0	41	20.97	0	0	1	105	69	0	1103	0	5.30	1.34	1.30	4.00	22	14	13.68	61.88
0	42	20.96	0	0	0	102	72	0	1207	0	5.15	1.60	0.98	4.55	17	6	6.84	55.692
0	54	20.96	0	0	0	106	54	0	1223	0	9.08	1.32	0.88	4.22	19	16	11.97	62.764
0	45	20.95	0	0	0	105	57	0	1130	0	6.31	2.07	0.65	4.39	24	23	18.81	61.88
0	45	20.94	0	0	1	110	64	0	1347	0	6.72	2.22	0.64	4.50	19	11	5.13	61.88
0	39	20.93	0	0	1	97	57	0	1087	0	5.64	2.02	0.69	5.16	19	14	8.55	53.04
0	53	20.92	0	0	0	83	54	0	1035	0	4.94	1.50	0.63	4.16	23	20	8.55	61.88
0	62	20.91	0	0	0	107	65	0	1320	0	5.33	1.14	2.34	4.88	31	20	11.97	61.88
0	49	20.91	0	0	0	99	61	0	1174	0	5.82	1.53	1.74	4.55	23	18	8.55	70.72
0	26	20.89	0	0	0	98	48	0	1027	0	3.72	1.71	0.51	4.66	18	11	15.39	53.04
0	44	20.88	0	0	0	97	53	0	1107	0	5.12	1.11	1.15	4.39	17	14	10.26	53.04
0	63	20.88	0	0	0	93	56	0	1216	0	5.38	2.46	0.70	4.83	26	25	10.26	53.04
0	35	20.88	0	0	0	108	65	0	956	0	4.06	1.63	0.79	4.72	21	21	6.84	61.88
0	29	20.87	0	0	0	100	62	0	915	0	4.22	1.60	0.77	4.77	22	17	5.13	62.764
0	38	20.87	0	0	0	95	60	0	1218	0	4.55	1.27	0.68	4.61	18	11	6.84	61.88
0	32	20.87	0	0	0	95	55	0	941	0	4.53	1.42	0.88	4.55	18	15	10.26	61.88
0	32	20.87	0	0	0	102	61	0	1069	0	5.33	1.60	1.16	4.61	21	41	8.55	61.88
0	50	20.87	0	0	0	103	63	0	1238	0	5.61	1.58	1.33	4.66	27	21	10.26	53.04
0	52	20.86	0	0	0	96	54	0	1245	0	4.71	1.16	1.50	4.66	15	16	10.26	61.88
0	41	20.85	0	0	0	103	59	0	965	0	4.94	1.89	0.79	4.44	15	11	10.26	55.692
0	40	20.83	0	0	0	100	65	0	1036	0	4.47	1.71	0.70	4.22	15	14	8.55	53.04
0	34	20.80	0	0	0	106	73	0	1154	0	5.53	1.91	1.33	4.83	25	12	5.13	61.88
0	56	20.79	0	0	0	96	58	0	1270	0	6.39	1.76	1.24	4.88	19	12	10.26	61.88
0	76	20.78	0	0	0	117	54	0	1696	1	3.93	1.50	1.06	7.27	28	24	6.84	79.56
0	41	20.78	0	0	0	95	57	0	1068	0	3.57	1.50	0.81	4.33	19	11	17.1	56.576
0	49	20.77	0	0	0	107	62	0	1317	0	5.56	1.68	1.33	5.27	18	11	6.84	53.04
0	31	20.74	0	0	0	94	53	0	1160	0	2.84	1.11	0.85	4.61	25	11	17.1	53.04
0	46	20.74	0	0	0	107	65	0	1296	0	4.65	1.27	1.37	4.77	19	18	6.84	61.88
0	46	20.73	0	0	0	107	66	0	1225	0	5.17	1.89	0.80	4.77	20	11	10.26	53.04
0	32	20.72	0	0	0	117	71	0	1210	0	4.42	1.50	1.28	5.00	16	13	8.55	53.04
0	29	20.72	0	0	0	105	67	0	922	0	4.14	1.19	1.60	4.61	16	17	15.39	68.952
0	36	20.71	0	0	0	117	61	0	1182	0	4.89	1.91	1.03	5.05	13	8	10.26	53.04
0	28	20.70	0	0	0	112	71	0	1161	0	5.35	1.53	0.78	4.44	18	11	10.26	61.88
0	42	20.70	0	0	0	113	60	0	1150	0	3.52	1.60	0.72	4.72	14	7	11.97	70.72
0	30	20.69	0	0	0	105	62	0	1123	0	3.52	1.24	0.59	4.27	19	16	11.97	50.388
0	43	20.69	0	0	0	106	65	0	1102	0	4.84	1.24	1.41	4.77	19	13	8.55	61.88
0	29	20.65	0	0	0	96	46	0	1058	0	5.22	2.20	0.73	4.44	22	16	15.39	61.88
0	29	20.64	0	0	0	104	60	0	1085	0	4.16	1.27	0.50	4.50	18	12	5.13	61.88
0	47	20.63	0	0	0	96	50	0	1065	0	5.12	1.81	0.59	4.94	19	15	18.81	70.72
0	31	20.63	0	0	0	104	67	0	1012	0	4.53	1.76	0.99	4.61	18	11	20.52	72.488
0	47	20.63	0	0	0	99	56	0	1255	0	4.65	2.15	0.56	4.33	16	17	5.13	61.88
0	44	20.62	0	0	0	98	50	0	1218	0	3.59	1.58	0.49	4.61	18	13	11.97	61.88
0	52	20.62	0	0	0	101	59	0	1264	0	5.33	2.51	0.61	5.27	19	16	8.55	61.88
0	35	20.62	0	0	0	116	74	0	1287	0	5.02	1.45	0.67	4.16	26	13	11.97	56.576
0	39	20.61	0	0	0	103	61	0	1172	0	5.97	1.16	0.89	5.61	16	19	5.13	53.04
0	36	20.61	0	0	0	95	57	0	1025	0	3.96	1.37	1.19	4.66	21	13	11.97	45.968
0	56	20.61	0	0	0	114	65	0	1466	1	5.74	1.45	1.34	4.27	21	15	8.55	70.72
0	46	20.60	0	0	0	107	58	0	1244	0	4.58	1.53	1.87	4.39	18	11	11.97	70.72
0	37	20.59	0	0	0	93	51	0	879	0	3.88	1.22	0.82	4.94	19	14	15.39	61.88
0	46	20.59	0	0	0	109	64	0	1222	0	4.65	2.04	0.64	4.77	18	17	15.39	61.88
0	62	20.59	0	0	0	118	73	0	1284	0	6.34	1.63	1.29	7.44	20	19	10.26	53.04
0	24	20.57	0	0	0	104	55	0	992	0	7.11	1.94	0.54	4.33	17	16	6.84	70.72
0	58	20.55	0	0	1	108	61	0	1227	0	6.00	1.45	1.58	5.27	23	31	11.97	61.88
0	39	20.55	0	0	0	95	52	0	940	0	5.51	1.66	0.84	4.83	24	16	13.68	61.88
0	44	20.54	0	0	0	99	56	0	1101	0	4.03	1.66	0.89	5.05	19	16	8.55	44.2
0	32	20.53	0	0	0	104	66	0	1004	0	4.16	1.47	0.73	4.16	20	20	13.68	53.04
0	36	20.52	0	0	0	112	56	0	1287	0	5.30	1.84	0.72	4.55	21	18	11.97	72.488
0	58	20.51	0	0	0	106	59	0	1144	0	6.15	1.86	1.15	4.22	22	20	20.52	53.04
0	43	20.51	0	1	0	110	60	0	1255	0	4.84	2.12	0.99	3.77	20	16	11.97	70.72
0	29	20.50	1	1	0	89	60	0	1102	0	4.65	1.58	1.21	3.94	20	14	10.26	53.04
0	44	20.49	0	0	0	98	64	0	1209	0	7.01	1.29	0.73	4.16	25	28	15.39	57.46
0	26	20.48	0	0	0	106	59	0	1092	0	4.99	2.22	1.13	4.83	18	6	11.97	55.692
0	44	20.46	0	0	0	116	66	0	1487	1	6.10	2.17	0.93	5.11	21	12	8.55	61.88
0	39	20.45	0	0	0	107	68	0	1166	0	5.28	1.94	0.40	5.16	20	17	8.55	61.88
0	42	20.45	0	0	0	113	59	0	1170	0	4.71	1.34	1.48	4.55	21	13	6.84	70.72
0	63	20.44	0	0	1	116	66	0	1702	1	5.64	1.71	0.70	4.72	19	15	11.97	61.88
0	28	20.44	0	0	0	101	66	0	1043	0	3.62	1.27	0.67	4.77	14	10	11.97	61.88
0	32	20.41	0	0	0	98	55	0	1145	0	5.82	1.40	1.08	4.55	16	14	5.13	53.04
0	40	20.41	0	0	0	107	66	0	1140	0	4.99	1.68	0.67	4.83	15	12	6.84	44.2
0	47	20.40	0	1	0	111	65	0	1323	0	4.50	1.89	0.55	4.44	19	15	13.68	53.04
0	53	20.40	0	0	0	99	61	0	1394	0	4.81	1.03	1.60	4.61	17	15	8.55	61.88
0	41	20.40	0	0	0	107	58	0	1286	0	5.28	1.27	1.68	5.22	21	17	11.97	53.04
0	52	20.39	0	0	0	97	53	0	1355	0	4.55	1.47	0.96	5.00	23	25	8.55	53.04
0	64	20.36	0	0	0	108	69	0	1755	1	7.09	1.34	1.78	4.55	37	31	11.97	70.72
0	41	20.35	0	0	0	102	67	0	1150	0	4.81	1.58	0.60	4.88	15	11	6.84	54.808
0	48	20.34	0	0	0	108	63	0	1313	0	3.34	1.32	0.73	4.00	21	12	13.68	54.808
0	28	20.32	0	0	1	100	54	0	961	0	4.32	1.32	1.24	4.88	29	25	10.26	70.72
0	42	20.32	0	0	1	92	47	0	944	0	5.22	1.86	0.75	4.50	26	18	15.39	61.88
0	46	20.30	0	0	0	101	54	0	1226	0	3.85	1.40	0.42	4.33	21	12	11.97	79.56
0	37	20.30	0	0	0	106	65	0	1238	0	4.73	1.63	1.12	4.61	23	14	6.84	70.72
0	42	20.29	0	0	0	114	60	0	1149	0	6.57	2.07	1.07	4.83	19	11	11.97	61.88
0	49	20.28	0	0	0	107	62	0	1103	0	6.05	2.12	0.73	4.77	30	49	5.13	44.2
0	60	20.27	0	0	0	100	64	0	1300	0	5.77	1.81	1.34	5.11	18	24	11.97	61.88
0	45	20.27	0	0	0	110	66	0	1243	0	3.78	1.34	0.90	4.16	19	10	13.68	70.72
0	46	20.24	0	0	0	95	51	0	1141	0	4.45	1.73	0.40	4.44	17	13	6.84	70.72
0	38	20.24	0	0	0	113	70	0	1501	1	5.20	1.99	0.95	4.88	24	14	6.84	61.88
0	29	20.24	0	0	0	102	55	0	1066	0	5.77	1.68	0.78	4.61	22	16	6.84	61.88
0	42	20.23	0	0	0	104	66	0	1221	0	4.22	1.45	0.55	3.44	17	11	11.97	61.88
0	43	20.22	0	0	0	111	68	0	1267	0	4.58	1.50	1.00	4.61	17	10	8.55	61.88
0	55	20.22	0	0	0	97	52	0	939	0	6.15	2.40	0.81	4.16	25	7	11.97	61.88
0	46	20.21	0	0	0	104	67	0	1155	0	5.87	2.15	0.72	4.39	18	16	10.26	61.88
0	41	20.21	0	0	0	100	65	0	1148	0	5.15	1.99	0.51	5.11	30	23	18.81	61.88
0	35	20.20	0	0	0	106	65	0	1203	0	3.88	1.45	0.58	4.77	12	14	8.55	61.88
0	38	20.19	0	0	0	100	53	0	1209	0	3.13	1.60	0.81	4.50	18	10	10.26	53.04
0	29	20.18	0	0	0	101	60	0	1228	0	4.94	1.89	0.59	4.72	17	12	5.13	47.736
0	42	20.18	0	0	0	108	70	0	1278	0	5.17	2.15	0.60	4.55	29	30	8.55	70.72
0	44	20.18	0	0	0	115	64	0	1205	0	4.97	1.60	0.50	4.00	22	21	17.1	61.88
0	27	20.18	0	0	1	100	55	0	913	0	3.83	1.60	0.76	5.05	17	12	10.26	70.72
0	45	20.15	0	0	0	107	58	0	1212	0	4.71	1.84	0.65	4.50	23	23	17.1	61.88
0	29	20.15	0	0	0	89	47	0	908	0	3.80	1.45	1.29	4.83	20	11	17.1	58.344
0	40	20.14	0	0	0	93	55	0	1053	0	6.08	1.34	1.31	4.66	17	12	3.42	53.04
0	47	20.13	0	0	0	102	55	0	1323	0	5.92	2.20	0.73	4.83	23	15	5.13	61.88
0	42	20.13	0	0	0	108	68	0	1396	0	3.93	1.19	1.45	5.05	20	21	8.55	54.808
0	26	20.13	0	0	0	111	74	0	1093	0	4.81	1.58	1.08	4.50	18	10	17.1	61.88
0	37	20.13	0	0	0	118	71	0	1267	0	6.72	2.28	0.79	5.00	25	18	11.97	70.72
0	41	20.10	0	0	1	96	54	0	1160	0	6.44	1.53	0.88	4.33	18	11	11.97	88.4
0	47	20.10	0	0	0	116	74	0	1296	0	5.17	1.50	1.17	4.72	20	21	10.26	51.272
0	43	20.09	0	0	0	104	57	0	1398	0	5.25	2.09	0.56	4.83	28	12	15.39	58.344
0	26	20.08	0	0	0	89	50	0	985	0	3.88	1.97	0.41	4.61	14	15	13.68	61.88
0	40	20.07	0	0	0	107	56	0	1235	0	4.63	1.60	0.90	4.11	28	20	11.97	61.88
0	49	20.07	0	0	0	107	61	0	1207	0	5.72	2.17	1.00	4.61	21	14	11.97	61.88
0	29	20.06	0	1	0	100	65	0	1019	0	7.34	3.85	0.68	4.94	20	8	8.55	70.72
0	44	20.05	0	0	0	95	49	0	1225	0	8.56	1.78	1.11	4.94	24	19	6.84	53.04
0	40	20.05	0	0	0	104	59	0	1347	0	4.50	2.07	1.00	4.61	18	9	6.84	70.72
0	40	20.05	0	0	0	103	57	0	1195	0	4.06	1.89	0.90	5.11	18	9	11.97	57.46
0	47	20.02	1	0	0	105	64	0	1264	0	5.20	1.09	1.29	4.94	16	13	5.13	44.2
0	38	19.98	0	0	0	97	63	0	952	0	4.09	1.55	0.70	5.00	23	19	6.84	61.88
0	56	19.97	0	0	0	115	73	0	1385	0	5.40	1.66	1.42	4.88	28	22	10.26	61.88
0	43	19.95	0	0	0	107	60	0	1211	0	4.34	1.71	0.73	4.16	29	17	18.81	79.56
0	33	19.95	0	0	0	100	62	0	1079	0	3.65	1.53	0.58	3.94	14	9	15.39	44.2
0	39	19.93	0	0	0	99	65	0	1111	0	4.73	1.76	0.58	4.66	19	14	10.26	53.04
0	53	19.93	0	0	0	102	54	0	1094	0	5.64	1.68	0.79	3.83	27	15	15.39	50.388
0	31	19.92	0	0	1	93	46	0	1269	0	5.04	1.86	1.00	4.66	27	33	10.26	70.72
0	46	19.92	0	0	0	93	53	0	1103	0	3.88	1.29	0.69	3.83	18	13	11.97	53.04
0	26	19.91	0	0	0	103	64	0	938	0	4.63	1.66	0.45	4.94	17	13	6.84	61.88
0	65	19.91	0	0	0	113	61	0	1978	1	6.85	1.63	0.81	4.50	38	25	13.68	53.04
0	35	19.91	0	1	0	110	66	0	1291	0	5.84	1.45	1.80	3.72	21	15	8.55	53.04
0	44	19.91	0	1	0	93	49	0	1249	0	3.90	1.34	0.61	4.50	23	22	10.26	61.88
0	48	19.89	0	0	0	101	55	0	1131	0	5.79	1.53	0.54	4.22	24	17	11.97	61.88
0	50	19.88	0	0	0	108	66	0	1326	0	5.20	2.53	0.56	4.61	22	12	15.39	61.88
0	54	19.88	0	0	0	112	64	0	1500	1	5.92	2.17	0.95	4.83	25	19	20.52	61.88
0	37	19.87	0	0	0	98	66	0	939	0	4.50	1.66	0.80	4.66	15	11	10.26	53.04
0	35	19.87	0	0	0	95	58	0	975	0	4.40	2.15	0.49	5.00	26	15	10.26	70.72
0	56	19.84	0	0	0	106	56	0	1231	0	6.28	2.25	0.96	5.22	32	29	10.26	67.184
0	43	19.82	0	0	0	103	70	0	1430	1	4.94	1.55	1.00	4.27	19	6	17.1	61.88
0	29	19.81	0	0	0	108	57	0	1125	0	4.06	1.45	0.72	4.33	30	34	10.26	46.852
0	55	19.81	0	0	0	115	61	0	1531	1	5.87	1.89	0.68	3.66	28	20	10.26	53.04
0	54	19.80	0	0	1	116	74	0	1217	0	5.35	1.19	1.23	4.44	20	14	13.68	70.72
0	49	19.80	0	0	0	94	53	0	1008	0	5.51	2.33	0.59	4.39	18	31	10.26	53.04
0	31	19.79	0	0	0	108	67	0	1117	0	4.78	1.55	0.98	4.55	20	20	10.26	53.04
0	31	19.79	0	0	0	104	58	0	979	0	2.61	1.50	0.82	4.55	16	13	8.55	53.04
0	25	19.78	0	0	0	97	59	0	994	0	3.47	1.45	0.54	4.55	21	14	15.39	75.14
0	46	19.77	0	0	0	95	53	0	1101	0	3.90	1.47	0.89	3.77	25	14	8.55	60.996
0	25	19.77	0	0	0	105	55	0	1086	0	4.84	1.76	0.96	4.11	17	10	6.84	53.04
0	58	19.77	0	0	0	112	73	0	1167	0	6.67	1.81	0.97	5.44	22	10	10.26	61.88
0	27	19.74	0	0	0	92	56	0	1029	0	4.68	1.78	1.38	4.16	15	9	6.84	70.72
0	22	19.74	0	0	0	103	54	0	1003	0	3.83	1.76	0.62	4.39	22	12	6.84	61.88
0	49	19.73	0	0	1	106	68	0	1234	0	6.13	2.79	0.89	5.94	22	14	15.39	70.72
0	43	19.71	0	0	0	102	60	0	1074	0	6.41	1.63	0.67	4.27	22	16	13.68	61.88
0	53	19.71	0	0	0	96	60	0	1215	0	5.15	1.66	0.71	4.22	18	15	11.97	79.56
0	44	19.71	0	0	0	107	59	0	966	0	6.70	2.64	0.81	4.27	22	12	11.97	61.88
0	31	19.71	0	0	0	93	46	0	926	0	4.71	1.68	0.77	4.16	14	11	10.26	53.04
0	28	19.71	0	0	0	91	50	0	996	0	5.30	1.53	1.65	4.39	22	13	5.13	79.56
0	30	19.69	0	0	0	93	62	0	983	0	5.15	2.12	0.60	4.44	22	13	10.26	61.88
0	44	19.68	0	0	0	108	61	0	1209	0	4.94	1.63	0.56	4.66	23	24	13.68	61.88
0	36	19.66	0	0	0	103	62	0	1147	0	4.99	1.29	0.93	4.61	18	12	11.97	64.532
0	38	19.66	0	0	0	98	60	0	1201	0	3.96	1.42	0.63	4.61	15	8	8.55	61.88
0	47	19.66	0	0	0	94	49	0	1118	0	5.02	1.86	0.88	4.88	20	23	10.26	53.04
0	40	19.65	0	0	0	98	62	0	1024	0	5.09	1.91	0.46	4.94	19	17	10.26	53.04
0	29	19.65	0	0	0	96	63	0	1058	0	5.15	2.51	0.72	4.33	18	11	11.97	70.72
0	41	19.62	0	0	0	88	53	0	1152	0	4.22	1.66	0.73	3.77	19	15	11.97	61.88
0	48	19.61	0	0	0	103	54	0	1148	0	3.62	1.58	0.37	4.00	23	15	13.68	53.04
0	44	19.59	0	0	1	94	55	0	1066	0	4.68	1.94	0.52	5.11	21	11	8.55	70.72
0	35	19.59	0	0	0	96	59	0	1175	0	5.66	1.42	1.15	4.11	16	16	11.97	61.88
0	32	19.59	0	0	0	105	60	0	1106	0	4.40	1.76	0.42	5.22	30	30	6.84	61.88
0	41	19.58	0	0	0	96	60	0	1202	0	4.11	2.09	0.52	3.77	22	14	13.68	53.04
0	22	19.57	0	0	0	109	59	0	1045	0	4.47	1.78	0.91	3.72	16	13	17.1	61.88
0	27	19.57	0	0	0	100	55	0	1116	0	4.37	1.63	0.88	4.39	17	9	10.26	70.72
0	46	19.55	0	0	0	105	59	0	1308	0	5.69	1.76	0.63	4.22	19	18	6.84	70.72
0	40	19.53	0	0	0	104	56	0	962	0	4.55	2.15	0.58	4.83	20	14	8.55	61.88
0	49	19.53	0	0	0	106	61	0	1423	1	5.97	1.60	0.81	5.05	22	16	17.1	59.228
0	31	19.52	0	0	0	96	51	0	929	0	4.63	1.42	1.10	4.66	19	11	8.55	61.88
0	38	19.50	0	0	0	106	56	0	1176	0	5.17	1.73	0.60	5.33	22	15	6.84	53.04
0	55	19.48	0	0	1	117	65	0	1418	1	5.04	1.55	1.15	5.00	34	23	11.97	61.88
0	69	19.45	0	0	0	105	61	0	1155	0	5.87	1.32	1.14	5.00	23	18	10.26	44.2
0	54	19.45	0	0	0	106	56	0	1245	0	4.58	1.19	0.94	4.55	16	8	8.55	53.04
0	44	19.43	0	0	0	96	56	0	1223	0	4.76	1.76	0.87	4.77	22	19	10.26	61.88
0	38	19.42	0	0	0	111	47	0	1054	0	5.97	1.73	1.37	4.77	22	14	6.84	53.04
0	36	19.40	0	1	0	95	61	0	1051	0	3.98	2.30	0.71	4.33	18	11	13.68	61.88
0	43	19.38	0	0	0	93	46	0	1139	0	4.29	1.68	0.34	4.44	14	15	6.84	61.88
0	54	19.37	0	0	0	117	68	0	1449	1	6.44	2.17	1.54	5.27	20	19	11.97	61.88
0	26	19.36	0	0	0	97	54	0	1021	0	3.05	1.34	0.54	4.72	16	7	11.97	60.996
0	45	19.36	0	0	0	93	54	0	1046	0	5.22	1.34	1.82	4.27	27	23	5.13	53.04
0	36	19.35	0	0	0	113	69	0	1333	0	4.09	1.40	0.36	4.44	21	18	6.84	61.88
0	49	19.34	0	0	0	104	65	0	1167	0	4.24	1.68	0.59	5.22	20	14	6.84	61.88
0	40	19.33	0	0	0	99	58	0	1077	0	4.14	1.68	0.68	4.27	16	10	17.1	61.88
0	25	19.33	0	0	0	108	61	0	1170	0	4.89	1.91	0.61	4.39	20	21	8.55	61.88
0	55	19.30	0	0	0	102	65	0	1227	0	5.66	2.35	0.53	4.44	35	35	18.81	60.112
0	32	19.26	0	0	0	101	56	0	1121	0	4.78	2.66	0.72	4.39	17	10	15.39	53.04
0	32	19.22	0	0	0	97	62	0	934	0	4.73	1.45	0.80	3.83	23	20	15.39	76.024
0	35	19.20	0	0	0	93	49	0	1104	0	4.81	1.55	1.05	5.11	16	13	6.84	61.88
0	44	19.18	0	0	0	117	63	0	1196	0	4.47	1.76	0.82	4.22	30	18	6.84	53.04
0	31	19.14	0	0	0	96	52	0	1060	0	4.42	1.50	0.45	5.00	19	14	6.84	53.04
0	49	19.12	0	0	0	101	51	0	1043	0	4.71	1.58	0.90	4.05	18	11	8.55	63.648
0	55	19.12	0	0	0	97	56	0	1278	0	4.84	1.99	0.56	5.66	25	17	6.84	70.72
0	37	19.12	0	0	0	112	73	0	1054	0	4.42	1.55	0.69	4.72	24	13	8.55	57.46
0	34	19.10	0	0	0	104	64	0	1267	0	4.14	1.03	0.87	4.50	23	19	13.68	70.72
0	25	19.08	0	0	0	104	59	0	977	0	3.90	1.55	0.70	4.11	25	19	15.39	61.88
0	46	19.05	0	0	1	88	58	0	960	0	4.65	2.35	0.37	4.88	23	23	5.13	61.88
0	39	19.04	0	0	1	100	50	0	1021	0	4.32	1.50	0.79	3.89	27	39	20.52	53.04
0	29	19.02	0	0	0	101	54	0	971	0	5.17	1.19	1.06	5.00	20	13	8.55	53.04
0	33	18.99	0	0	0	101	60	0	979	0	4.14	1.60	0.91	3.83	15	10	17.1	75.14
0	30	18.99	0	0	0	99	54	0	1005	0	5.17	1.50	0.91	4.66	18	10	17.1	61.88
0	52	18.98	0	0	0	109	71	0	1164	0	4.09	1.71	0.59	3.66	25	13	15.39	53.04
0	30	18.97	0	0	0	94	55	0	918	0	4.76	2.17	0.49	4.61	24	16	8.55	61.88
0	36	18.96	1	0	0	87	50	0	1156	0	5.04	1.42	0.79	4.22	17	18	6.84	53.04
0	45	18.96	0	0	0	100	59	0	1175	0	4.29	1.68	0.88	4.72	25	15	8.55	61.88
0	35	18.94	0	0	0	95	52	0	1237	0	3.52	1.27	0.65	4.83	21	15	18.81	58.344
0	31	18.94	0	0	0	114	73	0	1130	0	4.47	1.34	1.50	4.55	22	23	3.42	51.272
0	40	18.92	0	0	0	99	60	0	1100	0	4.19	1.47	0.62	4.22	20	18	6.84	53.04
0	30	18.92	0	0	0	101	61	0	985	0	4.16	2.15	0.55	5.05	19	11	11.97	53.04
0	30	18.92	0	0	0	94	52	0	1063	0	4.01	1.19	1.06	4.77	26	21	10.26	70.72
0	43	18.91	0	0	0	104	58	0	993	0	4.16	0.93	0.58	5.44	19	15	10.26	61.88
0	25	18.89	0	0	0	101	60	0	1139	0	3.75	1.68	0.50	4.50	19	12	8.55	60.996
0	49	18.89	0	0	0	104	67	0	1234	0	5.38	1.84	0.93	4.55	29	23	11.97	53.04
0	41	18.89	0	0	0	100	60	0	1117	0	4.73	1.40	0.53	4.50	20	9	18.81	53.04
0	38	18.85	0	0	0	105	55	0	1164	0	4.19	1.16	0.64	5.16	22	15	17.1	70.72
0	29	18.83	0	0	0	102	62	0	1203	0	4.45	1.89	0.70	4.66	20	14	17.1	44.2
0	35	18.78	0	0	0	95	54	0	1089	0	6.36	1.76	1.39	4.27	29	25	8.55	61.88
0	33	18.78	0	0	0	98	55	0	1121	0	3.85	1.45	0.61	4.27	15	9	8.55	44.2
0	50	18.77	0	0	0	96	63	0	1331	0	5.30	1.63	1.11	4.16	16	15	10.26	53.04
0	58	18.76	0	0	0	100	54	0	1341	0	5.12	1.58	1.19	4.72	23	10	11.97	70.72
0	52	18.75	0	0	0	106	66	0	1367	0	5.92	2.22	0.72	4.44	33	32	20.52	61.88
0	28	18.75	0	0	0	102	58	0	932	0	4.40	1.40	0.75	4.66	20	20	11.97	53.04
0	43	18.75	0	0	0	94	50	0	976	0	4.37	1.58	1.17	4.61	19	12	11.97	61.88
0	33	18.75	0	0	0	103	55	0	1176	0	4.99	1.89	0.93	4.44	17	13	8.55	61.88
0	43	18.73	0	0	0	102	64	0	1300	0	6.44	2.43	0.79	4.66	24	17	17.1	70.72
0	35	18.73	0	0	0	96	60	0	1063	0	5.51	2.07	0.77	4.83	18	17	11.97	70.72
0	27	18.65	0	0	0	91	51	0	841	0	5.15	1.89	0.69	4.88	15	14	8.55	72.488
0	61	18.65	0	0	0	105	56	0	1312	0	6.13	2.30	0.50	4.11	27	21	10.26	70.72
0	24	18.61	0	0	0	102	58	0	989	0	3.96	1.47	0.50	4.88	19	11	13.68	53.04
0	40	18.56	0	0	0	113	62	0	1221	0	4.78	1.94	0.73	4.77	21	17	18.81	53.04
0	34	18.56	0	0	0	102	54	0	1005	0	3.98	1.91	0.35	3.94	21	8	11.97	61.88
0	43	18.48	0	0	0	89	51	0	1139	0	4.45	1.29	1.49	3.89	16	10	10.26	53.924
0	40	18.46	0	0	0	104	60	0	1028	0	3.93	1.60	0.42	4.39	18	9	10.26	61.88
0	36	18.45	0	0	0	101	61	0	1216	0	5.40	1.37	0.63	4.66	21	26	13.68	53.04
0	27	18.44	0	0	0	104	59	0	1201	0	5.95	1.60	1.05	4.22	17	11	15.39	53.04
0	40	18.44	0	0	0	104	67	0	1155	0	3.67	1.32	0.81	4.66	20	11	10.26	61.88
0	30	18.39	0	0	0	101	65	0	1129	0	5.20	1.84	0.68	4.72	16	12	8.55	79.56
0	37	18.38	0	0	0	111	65	0	1262	0	4.81	1.58	0.71	4.44	25	26	20.52	61.88
0	33	18.38	1	0	0	91	60	0	1121	0	4.91	2.09	0.96	3.33	18	9	13.68	61.88
0	55	18.38	0	0	0	84	44	0	1211	0	6.28	1.84	0.95	5.00	18	12	10.26	70.72
0	44	18.34	0	0	0	88	45	0	1072	0	5.02	1.86	0.81	4.55	13	11	3.42	53.04
0	42	18.34	0	0	0	100	64	0	1194	0	4.94	1.91	0.78	4.77	22	24	8.55	70.72
0	30	18.31	1	0	0	98	57	0	1077	0	5.59	2.66	0.79	4.77	20	10	10.26	61.88
0	59	18.28	0	0	0	106	62	0	1325	0	4.73	1.47	1.06	4.61	25	11	6.84	70.72
0	47	18.27	0	0	0	100	65	0	1060	0	4.50	1.66	0.42	3.89	24	16	11.97	61.88
0	27	18.27	0	0	0	109	60	0	918	0	4.37	2.09	0.87	5.05	20	10	8.55	61.88
0	46	18.26	0	0	0	102	65	0	1227	0	5.02	1.58	0.85	4.72	18	8	15.39	70.72
0	40	18.24	1	0	0	90	54	0	1215	0	4.01	1.16	0.93	4.11	17	11	11.97	61.88
0	31	18.19	0	0	0	102	60	0	1216	0	3.67	1.40	0.55	4.66	22	14	3.42	64.532
0	42	18.18	0	0	0	98	54	0	1058	0	3.44	1.50	0.50	4.77	24	19	10.26	44.2
0	36	18.18	0	0	0	90	58	0	1186	0	6.05	1.55	1.11	4.44	27	24	17.1	61.88
0	31	18.16	0	0	0	105	65	0	1066	0	3.75	1.29	0.67	5.27	16	14	20.52	70.72
0	49	18.14	0	0	0	115	65	0	1256	0	5.04	2.12	0.60	4.94	21	21	8.55	61.88
0	28	18.11	0	0	0	94	55	0	935	0	4.53	1.29	1.95	4.50	17	16	5.13	61.88
0	41	18.10	0	0	0	101	61	0	1248	0	5.82	2.56	0.93	4.33	23	18	18.81	61.88
0	29	18.10	0	0	0	98	49	0	1044	0	4.24	1.47	0.87	4.50	12	9	10.26	70.72
0	30	18.09	0	0	0	97	55	0	1038	0	5.28	2.25	0.65	4.33	18	19	3.42	61.88
0	32	18.07	0	0	0	99	63	0	1025	0	3.90	1.19	1.02	4.55	18	12	6.84	61.88
0	50	18.07	0	0	0	99	56	0	1193	0	5.02	1.81	0.53	5.33	18	17	11.97	57.46
0	39	18.02	0	0	0	89	50	0	1130	0	5.66	1.58	0.86	4.33	16	19	17.1	53.04
0	47	18.00	0	0	0	118	69	0	1463	1	5.30	2.07	0.79	5.05	19	16	6.84	61.88
0	32	17.99	0	0	0	99	57	0	1021	0	4.78	1.89	0.50	4.72	23	13	8.55	61.88
0	41	17.96	0	0	0	103	65	0	1109	0	3.93	1.60	0.72	4.50	22	22	20.52	58.344
0	30	17.95	0	0	0	99	61	0	1074	0	4.47	1.40	0.76	4.44	20	17	10.26	61.88
0	28	17.95	0	0	0	101	57	0	942	0	4.32	1.58	0.71	5.05	14	7	5.13	53.04
0	29	17.95	0	0	0	107	56	0	980	0	3.47	1.11	0.72	4.77	21	24	11.97	53.04
0	40	17.91	0	0	0	94	62	0	1120	0	4.86	1.55	0.56	5.00	19	14	6.84	70.72
0	32	17.84	0	0	1	100	55	0	1041	0	4.22	1.55	0.76	4.61	16	11	11.97	44.2
0	38	17.82	0	0	0	107	67	0	1058	0	4.06	1.60	0.71	4.39	29	20	11.97	61.88
0	30	17.75	0	0	0	100	59	0	913	0	5.48	1.91	0.80	4.55	19	17	6.84	53.04
0	50	17.73	0	0	1	89	52	0	1170	0	6.10	2.17	0.65	4.16	27	18	6.84	61.88
0	34	17.71	0	0	0	110	65	0	1164	0	4.68	1.84	0.61	3.89	22	18	13.68	70.72
0	42	17.69	0	0	0	108	57	0	1234	0	4.42	2.12	0.76	4.83	21	15	6.84	61.88
0	28	17.64	0	0	0	85	48	0	1097	0	4.89	1.53	1.06	4.44	25	22	6.84	70.72
0	40	17.63	0	0	0	98	65	0	1517	1	3.54	1.22	0.65	5.00	18	13	6.84	61.88
0	26	17.58	0	0	0	104	60	0	1062	0	4.60	1.86	0.51	5.05	22	21	17.1	62.764
0	54	17.55	0	0	0	119	65	0	1269	0	3.88	1.63	0.42	4.72	25	17	8.55	70.72
0	47	17.54	0	0	0	107	69	0	1279	0	3.44	1.50	1.45	4.39	17	14	10.26	61.88
0	55	17.36	0	0	0	100	52	0	1554	1	5.28	1.91	1.10	5.00	24	12	5.13	61.88
0	30	17.31	0	0	0	98	57	0	983	0	4.58	1.94	1.30	4.83	19	15	11.97	61.88
0	20	17.30	0	0	0	107	66	0	1144	0	3.31	1.53	0.91	4.83	18	13	11.97	53.04
0	36	17.30	0	0	0	99	62	0	1242	0	4.47	1.73	0.65	4.50	25	25	18.81	61.88
0	28	17.24	0	0	0	107	59	0	1119	0	4.09	1.84	0.54	4.11	20	7	15.39	53.04
0	56	17.12	0	0	0	105	60	0	1385	0	4.78	1.97	0.41	4.83	29	30	17.1	61.88
0	52	16.95	0	0	0	109	73	0	1449	1	3.54	1.58	0.62	4.77	26	18	15.39	53.04
0	33	16.43	0	0	0	93	51	0	979	0	4.86	2.20	0.65	4.11	17	12	13.68	53.04
0	29	16.20	0	0	0	99	56	0	1285	0	3.78	1.60	0.84	4.33	18	10	11.97	61.88
0	22	15.60	0	0	0	98	51	0	1054	0	4.09	1.76	0.58	4.88	18	9	6.84	53.04
0	47	15.26	0	0	1	94	50	0	1176	0	3.28	1.58	0.95	3.72	26	19	15.39	53.04
0	36	15.04	0	0	0	100	51	0	1160	0	4.55	1.97	0.72	4.88	16	13	8.55	53.04
0	46	21.83	0	0	0	105	63	0	1259	0	6.70	1.40	1.49	5.05	20	19	8.55	61.88
0	42	22.07	0	0	0	111	59	0	1143	0	5.25	2.07	0.71	4.94	19	10	11.97	79.56
0	53	19.46	0	0	0	95	58	0	1169	0	5.25	1.94	0.94	4.83	28	25	20.52	60.112
0	30	16.47	0	0	0	97	59	0	1038	0	6.65	1.66	0.59	4.77	16	18	15.39	61.88
0	49	23.48	0	0	0	98	53	0	1046	0	3.75	1.37	0.80	4.50	20	15	15.39	61.88
0	40	22.95	0	0	0	101	64	0	1244	0	6.05	1.99	0.49	4.50	20	13	13.68	79.56
0	47	22.47	0	0	0	96	68	0	1215	0	5.35	1.37	0.60	5.00	32	26	10.26	61.88
0	40	20.62	0	0	0	104	56	0	1085	0	4.58	1.42	1.02	4.44	23	16	8.55	57.46
0	50	20.61	0	0	0	111	74	0	1345	0	4.19	1.66	1.12	4.61	20	27	10.26	49.504
0	45	20.49	0	0	0	95	47	0	1081	0	4.22	2.04	0.69	4.77	12	9	13.68	59.228
0	52	19.94	0	0	0	101	59	0	1054	0	3.90	1.86	0.70	3.89	24	19	11.97	70.72
0	37	26.61	0	0	0	108	67	0	957	0	4.42	1.47	1.07	4.77	27	24	13.68	70.72
0	38	25.09	0	0	0	108	59	0	960	0	5.35	1.76	0.90	4.72	18	14	15.39	61.88
0	43	22.76	0	0	0	103	62	0	1207	0	3.88	1.19	1.08	4.83	14	11	11.97	53.04
0	45	22.28	0	0	0	114	68	0	1290	0	5.48	1.63	0.72	4.66	19	17	10.26	61.88
0	46	19.64	0	0	0	114	67	0	1421	1	5.53	1.63	0.75	5.27	19	15	5.13	61.88
0	43	18.74	0	0	0	104	64	0	1014	0	3.98	1.53	0.59	4.11	15	7	13.68	52.156
0	22	17.31	0	0	0	86	48	0	1047	0	4.47	1.47	0.64	4.50	23	17	11.97	61.88
0	53	21.51	0	0	0	97	59	0	1244	0	5.53	2.79	0.72	4.50	23	16	15.39	63.648
0	46	20.87	0	0	0	94	50	0	1191	0	5.28	1.76	0.49	5.38	19	17	10.26	53.04
0	52	18.80	0	0	0	104	60	0	1297	0	5.09	2.38	0.56	4.66	22	13	10.26	53.04
0	34	22.54	0	0	0	90	53	0	866	0	4.76	1.84	0.59	4.50	17	17	6.84	53.924
0	61	22.50	0	0	0	107	55	0	1319	0	4.71	1.78	0.58	4.33	24	20	15.39	52.156
0	43	23.55	0	0	0	108	64	0	1067	0	5.20	1.71	1.24	4.27	24	23	6.84	53.04
0	40	21.92	0	0	0	96	50	0	1006	0	5.30	1.86	0.93	4.33	20	8	15.39	65.416
0	56	21.87	0	0	1	99	52	0	1228	0	5.77	1.50	1.33	4.94	20	17	11.97	53.04
0	55	21.43	0	0	0	117	69	0	1454	1	5.15	1.29	1.41	4.33	21	17	6.84	53.04
0	39	20.22	0	1	0	99	61	0	1041	0	6.13	2.12	1.02	4.50	18	15	8.55	53.04
0	58	20.07	0	0	0	96	55	0	1260	0	5.02	1.73	0.78	4.77	31	17	11.97	53.04
0	24	18.23	0	0	0	101	53	0	925	0	3.13	1.34	0.55	4.00	24	24	10.26	63.648
0	58	23.55	0	0	0	100	63	0	1309	0	6.78	2.30	0.79	5.05	17	17	10.26	70.72
0	53	20.92	0	0	0	99	50	0	1198	0	6.93	1.76	1.75	5.05	20	16	13.68	70.72
0	48	19.10	1	1	0	118	72	0	1396	0	5.59	1.94	0.80	5.16	29	14	6.84	70.72
0	47	17.63	0	0	0	113	59	0	1191	0	5.66	1.24	1.11	3.94	20	20	15.39	48.62
0	36	16.86	0	0	0	107	54	0	1315	0	4.86	1.58	1.46	4.83	16	12	10.26	61.88
0	42	24.06	0	0	0	98	59	0	1000	0	5.84	1.45	2.18	4.55	24	26	10.26	61.88
0	35	21.22	0	0	0	111	61	0	1157	0	5.17	1.47	0.75	4.39	23	14	10.26	61.88
0	36	20.40	0	0	0	106	54	0	1109	0	4.19	2.40	0.64	4.88	19	12	11.97	70.72
0	34	19.61	0	0	0	100	56	0	975	0	4.73	1.60	1.26	4.77	21	16	3.42	59.228
0	46	15.73	0	0	0	100	54	0	1372	0	4.89	2.59	0.37	5.00	32	21	6.84	61.88
0	43	22.72	0	0	0	94	47	0	1140	0	4.53	1.86	0.63	5.22	13	10	10.26	53.04
0	63	14.60	0	0	0	96	61	0	1188	0	4.65	2.09	0.47	4.11	28	18	6.84	44.2
0	54	27.54	0	0	1	111	65	0	1193	0	5.53	1.14	1.29	5.22	30	55	8.55	53.04
0	44	23.74	0	0	0	106	65	0	1074	0	5.72	1.22	0.99	5.16	16	12	13.68	70.72
0	43	22.13	0	0	0	118	65	0	1251	0	4.76	2.09	1.10	4.83	26	28	18.81	60.996
0	28	21.46	0	0	0	103	62	0	1134	0	5.02	1.73	0.69	4.50	17	10	6.84	80.444
0	33	21.04	0	0	0	101	64	0	1056	0	4.22	1.19	0.55	4.83	15	13	6.84	53.04
0	29	20.96	0	0	0	97	56	0	1097	0	4.60	1.60	0.81	4.50	15	8	8.55	70.72
0	24	15.15	0	0	0	104	60	0	1047	0	3.70	1.47	1.03	4.27	18	16	8.55	53.04
0	33	25.43	0	0	0	111	72	0	1062	0	6.57	1.34	1.55	4.33	16	20	8.55	61.88
0	48	22.79	0	0	0	101	57	0	1135	0	4.53	1.29	0.64	4.05	17	12	20.52	61.88
0	22	22.01	0	0	0	110	63	0	1072	0	5.33	1.47	0.78	4.55	14	7	10.26	53.04
0	47	20.21	0	0	0	92	54	0	1026	0	3.49	1.97	0.55	4.72	23	16	11.97	53.04
0	31	19.95	0	0	0	100	54	0	1267	0	4.32	1.53	1.29	5.22	19	21	6.84	53.04
0	41	26.14	0	0	0	115	71	0	1228	0	4.16	1.42	1.17	5.66	18	13	6.84	61.88
0	54	26.61	0	0	0	115	72	0	1733	1	4.11	1.03	2.46	5.11	26	23	6.84	57.46
0	43	22.20	0	0	0	103	61	0	1104	0	5.33	1.50	0.94	5.16	17	10	6.84	53.04
0	45	21.97	0	0	0	103	59	0	1051	0	5.09	1.91	0.61	4.83	19	12	10.26	73.372
0	58	20.48	0	0	0	112	70	0	1207	0	5.09	1.86	0.67	4.66	24	16	11.97	61.88
0	37	20.28	0	0	0	110	66	0	1147	0	4.65	1.32	1.46	4.33	18	11	8.55	53.04
0	32	19.64	0	0	0	97	61	0	1140	0	5.22	1.60	1.12	4.83	26	44	8.55	61.88
0	63	23.02	0	0	0	112	72	0	1269	0	4.53	1.47	0.67	3.72	24	12	13.68	38.012
0	56	22.82	0	0	0	92	53	0	1214	0	4.40	1.55	1.42	4.39	24	17	11.97	61.88
0	38	22.56	0	0	0	107	65	0	1155	0	4.24	1.73	0.62	5.27	24	20	8.55	53.04
0	41	26.58	0	0	0	119	77	0	1303	0	7.19	1.50	1.86	5.44	24	24	10.26	70.72
0	44	25.62	1	0	1	88	46	0	1297	0	3.47	1.16	1.02	4.39	16	13	6.84	61.88
0	34	24.05	0	0	0	109	58	0	1031	0	5.56	1.27	2.43	4.66	17	13	10.26	61.88
0	48	21.61	0	0	0	100	50	0	1100	0	5.53	1.66	1.00	4.33	27	25	8.55	61.88
0	42	21.38	0	0	0	104	63	0	1285	0	5.12	1.40	1.76	4.05	19	20	18.81	61.88
0	40	18.59	0	0	0	111	67	0	1176	0	4.22	2.28	0.44	4.77	28	31	6.84	44.2
0	58	18.13	0	0	0	104	60	0	1150	0	5.07	2.33	0.55	4.22	39	35	13.68	61.88
0	45	24.87	0	0	0	105	67	0	1201	0	5.79	1.29	1.24	4.83	19	19	8.55	70.72
0	39	17.64	0	0	0	112	65	0	1344	0	4.22	2.02	0.45	4.83	21	12	13.68	70.72
0	58	23.40	0	0	0	108	61	0	1272	0	5.95	1.73	0.65	4.11	23	18	20.52	70.72
0	37	22.72	0	0	0	109	64	0	1236	0	4.65	1.50	0.68	4.77	17	11	8.55	61.88
0	47	22.26	0	0	0	107	58	0	1121	0	4.63	1.68	0.94	5.83	18	14	5.13	48.62
0	42	20.81	0	0	0	110	61	0	1173	0	4.47	1.73	0.55	4.11	18	13	13.68	53.04
0	50	19.65	0	0	0	110	61	0	1172	0	5.09	2.22	0.54	4.50	22	11	17.1	61.88
0	53	23.50	0	0	0	103	71	0	1236	0	5.69	1.34	1.39	4.33	33	37	17.1	53.04
0	40	22.42	0	0	0	110	71	0	1141	0	4.03	1.47	1.06	4.61	15	8	8.55	61.88
0	59	21.63	0	0	0	102	61	0	1307	0	4.86	1.11	1.58	5.11	19	20	8.55	54.808
0	51	21.99	0	0	0	112	64	0	1269	0	4.63	2.12	0.58	4.16	17	11	15.39	79.56
0	51	21.84	0	0	1	115	59	0	1278	0	3.80	1.37	0.55	2.89	21	19	10.26	53.04
0	42	17.94	0	0	0	103	57	0	1113	0	5.33	1.94	0.69	4.39	19	12	20.52	61.88
0	25	17.56	0	0	0	98	57	0	972	0	3.34	1.45	0.63	5.00	28	16	8.55	73.372
0	25	27.77	0	0	0	113	64	0	1320	0	5.69	1.37	1.03	5.16	19	25	10.26	53.04
0	52	24.16	0	0	0	102	55	0	1246	0	5.64	1.53	0.68	4.16	23	16	20.52	61.88
0	48	22.97	0	0	0	103	58	0	1105	0	5.28	1.53	0.62	4.77	21	18	5.13	61.88
0	36	21.18	0	0	0	105	65	0	1041	0	4.53	1.68	1.42	4.50	16	12	6.84	44.2
0	37	20.41	0	0	0	85	49	0	927	0	4.16	1.68	0.45	4.72	18	13	8.55	61.88
0	38	19.57	0	0	0	101	60	0	1139	0	4.94	1.66	0.81	4.77	27	25	8.55	53.04
0	48	24.74	0	0	0	114	69	0	1443	1	4.68	1.06	1.51	6.11	21	22	11.97	53.04
0	55	24.52	0	0	0	112	63	0	1325	0	6.65	2.12	1.13	4.50	25	23	13.68	70.72
0	49	24.01	0	0	0	107	54	0	1099	0	6.72	1.47	0.71	4.55	29	33	8.55	66.3
0	57	22.88	0	0	0	108	75	0	1220	0	7.63	1.45	1.74	4.61	26	23	11.97	77.792
0	37	22.87	1	0	1	94	61	0	1134	0	5.28	1.24	0.79	5.00	13	8	5.13	61.88
0	56	22.81	0	0	0	114	65	0	1367	0	7.09	1.63	0.90	4.55	20	14	6.84	61.88
0	35	20.80	0	0	0	106	60	0	1170	0	3.21	0.88	1.15	4.55	14	11	10.26	70.72
0	37	20.44	0	0	0	96	48	0	1243	0	3.28	1.73	0.59	4.33	18	9	8.55	70.72
0	41	16.94	0	0	0	102	59	0	1209	0	5.09	2.30	0.76	4.05	23	19	17.1	57.46
0	50	31.49	0	0	0	113	71	0	1215	0	5.35	1.14	1.65	4.77	22	34	10.26	60.112
0	24	21.46	0	0	0	118	63	0	1218	0	4.22	1.63	0.96	4.27	22	13	13.68	67.184
0	48	21.12	0	0	0	111	73	0	1307	0	6.59	1.16	2.29	6.77	19	22	15.39	44.2
0	47	20.93	0	0	0	91	48	0	1140	0	4.45	1.63	0.97	4.66	15	10	10.26	55.692
0	46	20.79	0	0	0	100	60	0	1288	0	5.77	1.78	0.63	5.11	18	10	10.26	61.88
0	39	19.95	0	0	0	107	57	0	1262	0	4.27	1.86	0.68	4.83	18	10	8.55	41.548
0	48	24.19	0	0	0	108	60	0	1137	0	3.88	1.14	1.08	4.33	21	17	6.84	45.084
0	60	18.20	0	0	0	97	63	0	1331	0	6.31	1.78	0.77	4.94	27	13	11.97	70.72
0	51	23.97	0	0	0	111	58	0	1214	0	4.22	1.22	1.45	4.61	19	20	13.68	58.344
0	56	21.19	0	0	0	102	57	0	1375	0	5.74	1.34	1.47	4.50	34	40	13.68	53.04
0	44	20.72	0	0	0	93	55	0	996	0	5.07	1.71	0.68	4.88	36	53	6.84	61.88
0	56	20.03	0	0	0	112	67	0	1380	0	5.40	1.11	1.78	5.11	28	20	10.26	40.664
0	26	19.99	0	0	0	94	53	0	1172	0	3.65	1.29	0.65	3.83	22	21	11.97	53.04
0	63	17.25	0	0	0	96	48	0	1395	0	4.65	2.17	0.62	4.22	38	19	11.97	61.88
0	41	24.26	0	0	0	116	73	0	1383	0	3.88	1.50	0.53	4.66	19	12	13.68	61.88
0	49	23.44	0	0	1	96	49	0	1099	0	5.12	1.37	0.95	5.27	21	15	8.55	44.2
0	60	20.67	0	0	0	101	58	0	1381	0	6.67	1.84	0.88	4.72	23	21	20.52	79.56
0	34	18.50	0	0	0	104	55	0	1210	0	5.82	2.12	0.95	4.83	18	11	8.55	69.836
0	26	28.15	0	0	0	119	65	0	1130	0	4.45	1.29	1.00	4.27	18	10	13.68	70.72
0	42	22.17	0	0	0	105	66	0	1003	0	4.53	1.19	1.45	4.77	12	6	6.84	61.88
0	36	19.80	0	0	0	91	54	0	1038	0	3.59	1.68	0.85	5.00	17	11	3.42	53.04
0	25	16.25	0	0	0	93	55	0	1062	0	4.91	1.45	0.99	4.22	17	14	13.68	64.532
0	52	22.37	0	1	0	117	72	0	1295	0	4.27	0.93	1.61	5.16	21	32	10.26	53.04
0	44	22.11	0	0	0	109	68	0	1217	0	5.97	1.40	0.81	3.28	20	16	15.39	61.88
0	46	21.35	0	0	0	118	70	0	1247	0	6.44	1.63	1.31	4.55	22	16	10.26	61.88
0	53	21.17	0	0	0	108	70	0	1099	0	5.17	2.15	1.41	4.61	20	19	17.1	60.112
0	37	21.52	0	0	0	92	50	0	1100	0	3.93	0.98	0.51	4.22	15	13	10.26	61.88
0	41	23.27	0	0	0	104	56	0	1189	0	4.60	1.58	0.88	4.83	16	8	6.84	53.04
0	56	21.83	0	0	0	104	57	0	1343	0	4.97	1.73	1.17	5.22	24	16	8.55	61.88
0	60	17.35	0	0	1	107	62	0	1357	0	5.77	1.32	1.91	4.61	20	15	6.84	53.04
0	31	23.48	0	0	0	93	51	0	1000	0	4.37	1.55	0.60	4.66	22	15	10.26	61.88
0	53	23.03	0	0	0	110	58	0	1205	0	4.27	1.03	3.44	4.66	34	17	8.55	74.256
0	53	21.73	0	0	0	114	73	0	1533	1	5.15	1.40	1.65	4.66	31	50	5.13	70.72
0	48	20.27	0	0	0	95	53	0	1250	0	5.28	1.86	0.47	4.33	19	14	6.84	59.228
0	39	23.38	0	0	0	112	65	0	1240	0	6.39	1.76	1.31	4.72	26	30	6.84	53.04
0	46	22.36	0	0	0	113	74	0	1189	0	4.42	1.06	1.76	4.33	20	12	10.26	53.04
0	33	17.21	0	0	0	97	56	0	1180	0	4.40	2.12	0.97	4.83	19	16	8.55	59.228
0	41	22.30	0	0	0	112	70	0	1328	0	5.09	1.68	0.65	3.83	18	23	11.97	53.04
0	52	20.06	0	1	0	93	59	0	1199	0	5.87	1.99	0.88	4.94	26	25	6.84	61.88
0	32	19.51	0	0	0	97	51	0	1237	0	5.51	2.04	0.60	4.39	24	14	8.55	61.88
0	62	21.38	0	0	0	104	55	0	1337	0	6.00	1.84	0.98	4.77	19	17	8.55	53.04
0	32	20.48	0	0	0	99	62	0	1144	0	4.19	1.47	1.02	4.16	14	10	13.68	61.88
0	58	22.53	0	1	0	104	58	0	1413	1	5.64	1.89	0.51	4.00	22	19	17.1	61.88
0	39	18.37	0	0	0	103	55	0	1307	0	4.27	1.60	1.16	5.22	19	14	13.68	70.72
0	69	28.53	0	0	0	117	79	0	1765	1	6.08	1.55	1.58	5.44	26	24	10.26	62.764
0	32	18.04	0	0	0	94	50	0	1067	0	4.84	1.99	0.58	4.16	20	10	13.68	70.72
0	31	24.34	0	0	0	98	58	0	1059	0	4.58	1.09	0.46	4.55	19	10	11.97	61.88
0	54	20.73	0	0	0	104	64	0	1089	0	5.82	2.20	0.91	4.22	33	28	13.68	67.184
0	53	18.40	0	0	0	95	52	0	1188	0	4.24	1.66	1.65	4.33	21	14	6.84	59.228
0	42	24.13	0	0	0	98	55	0	1048	0	3.98	1.91	0.44	4.72	24	29	10.26	53.04
0	29	19.96	0	0	0	117	61	0	1122	0	4.94	1.24	0.63	4.05	16	10	6.84	53.04
0	39	19.03	0	0	0	105	66	0	1138	0	3.83	1.81	0.45	4.77	19	16	6.84	63.648
0	46	21.10	0	0	0	100	54	0	1064	0	6.75	2.28	0.90	4.94	19	14	11.97	68.068
0	50	19.72	0	0	0	96	51	0	1003	0	4.76	1.71	1.17	4.39	36	31	6.84	75.14
0	58	18.40	0	0	0	109	67	0	1358	0	6.08	1.63	1.04	5.77	26	22	10.26	70.72
0	42	20.18	0	0	0	112	68	0	1258	0	4.86	1.91	1.15	5.55	31	36	10.26	70.72
0	57	19.19	0	0	0	109	63	0	1250	0	4.32	2.02	0.75	5.05	18	12	8.55	58.344
0	59	23.09	0	0	0	102	64	0	1557	1	7.47	1.55	1.00	4.44	21	22	6.84	53.04
0	27	21.97	0	0	0	110	56	0	983	0	4.91	1.53	1.32	4.39	24	15	15.39	70.72
0	32	28.19	0	0	1	94	51	0	1068	0	5.74	1.78	0.67	5.00	19	10	6.84	61.88
0	52	24.97	0	0	0	113	65	0	1426	1	4.63	1.45	1.34	5.55	19	15	6.84	53.04
0	31	22.66	0	0	0	94	53	0	982	0	3.98	1.29	0.98	4.94	12	7	11.97	68.952
0	43	22.58	0	0	0	114	65	0	1207	0	6.54	1.68	0.84	4.66	22	19	5.13	79.56
0	54	20.79	0	0	0	101	59	0	1336	0	4.99	1.66	0.59	4.66	21	19	17.1	61.88
0	57	21.37	0	0	0	109	59	0	1341	0	6.28	1.73	0.81	5.27	30	23	13.68	56.576
0	49	18.92	0	0	0	114	66	0	1304	0	5.59	1.60	0.79	5.16	25	25	5.13	44.2
0	67	25.43	0	0	0	115	71	0	1323	0	6.28	1.34	2.75	6.61	30	20	11.97	44.2
0	48	22.33	0	0	0	106	67	0	1090	0	5.59	1.84	1.20	4.66	14	11	6.84	70.72
0	28	21.49	0	0	0	97	54	0	1076	0	3.28	1.37	0.45	4.55	17	12	15.39	44.2
0	47	20.09	0	0	0	115	71	0	1166	0	7.53	1.84	0.72	5.00	15	15	6.84	53.924
0	58	25.29	0	0	0	111	67	0	1302	0	5.48	1.32	1.20	4.33	18	16	6.84	84.864
0	28	22.60	0	0	0	103	64	0	1234	0	4.50	1.71	0.68	4.33	18	9	8.55	67.184
0	39	22.45	0	0	0	107	60	0	1058	0	3.88	1.19	0.76	4.72	17	14	11.97	62.764
0	32	21.36	0	0	0	114	63	0	1110	0	4.22	1.53	0.84	4.94	13	7	11.97	61.88
0	49	20.71	0	0	1	109	63	0	1221	0	4.89	1.50	1.26	4.16	16	9	6.84	61.88
0	41	20.59	0	0	0	97	61	0	1157	0	5.33	1.94	0.64	4.77	18	15	5.13	61.88
0	31	26.86	0	0	0	107	58	0	1070	0	4.14	1.22	1.04	4.88	12	12	20.52	53.04
0	60	21.53	0	0	0	105	54	0	1347	0	3.31	1.01	1.66	5.11	24	23	18.81	61.88
0	34	20.22	0	0	0	101	55	0	963	0	4.47	2.33	0.79	5.27	17	12	11.97	53.04
0	42	26.12	0	0	0	97	53	0	1051	0	7.40	1.86	0.93	4.88	21	13	6.84	61.88
0	39	24.19	0	0	0	103	56	0	1114	0	6.44	1.94	0.90	4.83	16	11	10.26	53.04
0	42	23.27	0	0	0	98	63	0	1052	0	4.37	1.63	0.85	4.55	12	6	11.97	58.344
0	49	22.39	0	0	0	99	60	0	1201	0	4.65	1.29	1.14	5.38	25	19	3.42	65.416
0	39	20.86	0	0	0	108	59	0	1243	0	3.23	1.37	1.15	4.39	19	12	5.13	61.88
0	38	20.24	0	0	0	113	69	0	1364	0	4.91	1.76	0.61	4.61	18	17	5.13	53.04
0	35	18.54	0	0	0	93	56	0	966	0	6.90	2.46	0.52	3.94	30	15	11.97	81.328
0	49	23.80	0	0	0	97	59	0	1419	1	6.85	1.99	1.20	5.05	27	41	10.26	70.72
0	48	22.98	0	0	0	116	61	0	1068	0	3.90	1.81	0.40	4.22	23	18	6.84	70.72
0	55	21.02	0	0	0	102	61	0	1023	0	4.99	1.71	0.61	3.89	29	20	18.81	54.808
0	50	20.62	0	0	0	96	60	0	1163	0	5.82	1.60	0.85	4.55	26	16	8.55	71.604
0	39	19.72	0	0	1	100	61	0	980	0	6.57	1.76	0.62	3.16	19	19	18.81	79.56
0	33	17.60	0	0	0	93	63	0	1036	0	4.14	1.53	0.51	3.77	17	11	13.68	61.88
0	40	19.29	0	0	0	96	68	0	1143	0	5.95	1.06	2.11	4.77	18	16	13.68	58.344
0	36	23.71	0	0	0	101	56	0	1093	0	5.53	1.42	0.97	4.11	19	14	10.26	52.156
0	56	21.47	0	0	0	113	63	0	1436	1	5.79	1.29	1.35	4.22	22	20	10.26	60.996
0	58	23.58	0	0	0	112	65	0	1466	1	5.84	1.71	0.67	4.33	25	15	13.68	79.56
0	42	23.30	0	0	0	108	69	0	1265	0	4.91	1.40	1.07	4.22	20	17	10.26	53.04
0	56	20.71	0	0	0	99	65	0	1247	0	5.25	1.60	1.28	4.55	21	19	11.97	61.88
0	76	19.17	0	0	0	118	68	0	1517	1	5.97	2.22	1.00	4.94	33	27	10.26	68.068
0	54	21.46	0	0	0	105	56	0	1240	0	4.97	1.22	1.75	4.16	32	29	6.84	53.04
0	53	20.68	0	0	0	96	61	0	1318	0	4.91	2.59	0.73	4.22	24	23	8.55	54.808
0	47	24.27	0	0	0	105	55	0	1105	0	5.30	1.45	1.16	5.33	21	24	10.26	61.88
0	31	23.54	0	0	0	108	58	0	1187	0	4.58	0.93	0.91	5.05	17	17	11.97	61.88
0	50	22.82	0	0	0	104	63	0	1673	1	5.22	1.78	1.34	4.55	18	16	10.26	53.04
0	33	26.67	0	0	0	106	56	0	1087	0	4.97	1.01	1.80	4.61	16	24	5.13	44.2
0	53	23.41	0	0	0	109	58	0	1339	0	5.69	1.27	1.07	4.39	22	19	11.97	53.04
0	39	22.96	0	0	0	109	70	0	1231	0	4.81	1.78	0.76	4.83	26	26	10.26	53.04
0	25	22.31	1	0	0	100	58	0	1017	0	6.49	1.34	0.87	4.55	17	14	6.84	53.04
0	42	22.15	0	0	0	96	54	0	1211	0	3.67	1.53	0.37	5.44	16	16	10.26	49.504
0	58	20.70	0	0	0	100	52	0	1184	0	8.97	2.20	0.77	5.22	15	15	10.26	58.344
0	55	20.50	0	0	0	114	63	0	1562	1	3.90	1.42	1.10	4.72	18	12	10.26	61.88
0	40	19.69	0	0	1	102	56	0	1236	0	4.37	1.58	1.05	3.05	22	48	17.1	70.72
0	42	22.52	1	0	0	97	62	0	1174	0	7.03	1.34	1.46	4.77	20	17	6.84	61.88
0	33	19.26	0	0	0	111	58	0	1223	0	4.14	1.91	0.85	4.66	22	17	5.13	61.88
0	33	21.70	0	0	0	111	65	0	1214	0	4.91	1.34	0.67	5.11	17	14	10.26	53.924
0	31	23.52	0	0	0	95	59	0	991	0	4.81	1.34	0.52	4.55	18	10	18.81	61.88
0	56	21.49	0	0	0	114	68	0	1370	0	4.06	1.91	0.51	4.39	20	14	15.39	77.792
0	22	17.53	1	1	0	94	56	0	863	0	5.25	1.29	1.33	5.05	16	9	5.13	61.88
0	29	16.32	0	0	0	93	54	0	1044	0	3.80	1.81	0.56	5.00	15	11	13.68	61.88
0	37	27.52	0	0	0	106	59	0	1159	0	6.41	1.50	1.38	5.11	17	14	5.13	60.112
0	38	22.97	0	0	0	109	63	0	1189	0	4.19	1.91	0.89	4.72	20	25	8.55	54.808
0	48	24.09	0	0	0	106	59	0	1079	0	5.61	1.73	0.75	3.89	15	14	6.84	61.88
0	61	23.93	0	0	0	108	62	0	1468	1	3.88	1.78	0.46	4.61	31	25	11.97	53.04
0	53	22.14	0	0	0	96	56	0	1323	0	5.59	2.22	1.00	5.27	23	26	10.26	53.04
0	41	22.63	0	0	0	114	62	0	1057	0	4.65	1.11	0.91	4.66	25	25	11.97	56.576
0	47	20.55	0	0	0	107	69	0	1343	0	4.65	1.34	0.51	4.44	17	15	10.26	40.664
0	46	20.23	0	0	0	108	65	0	1203	0	5.61	1.68	0.82	4.66	17	14	6.84	61.88
0	42	19.97	0	0	0	112	71	0	1422	1	5.64	1.55	1.38	5.27	14	13	10.26	60.996
0	34	24.21	0	0	0	102	57	0	1014	0	4.22	1.40	1.49	4.72	17	14	10.26	75.14
0	40	23.12	0	0	0	98	54	0	937	0	4.01	1.55	0.59	4.50	26	10	8.55	53.04
0	33	22.09	0	0	0	101	57	0	926	0	4.71	1.86	0.81	4.88	22	15	8.55	53.04
0	51	27.04	0	0	0	106	71	0	1057	0	4.14	1.29	0.67	5.27	21	22	8.55	55.692
0	49	24.83	0	1	0	115	66	0	1379	0	4.65	1.11	4.87	4.50	11	11	6.84	44.2
0	40	21.40	0	0	0	106	61	0	1071	0	3.80	0.80	1.32	4.66	24	18	8.55	70.72
0	42	26.42	0	0	0	115	69	0	1137	0	3.80	1.34	1.08	5.11	18	16	10.26	61.88
0	48	20.85	0	0	1	108	63	0	1453	1	4.19	1.81	1.00	4.66	17	17	6.84	53.04
0	42	24.82	0	0	0	103	68	0	1045	0	4.91	1.06	1.35	6.00	19	17	8.55	53.04
0	30	23.14	0	0	0	113	65	0	1066	0	3.62	1.29	0.54	4.22	19	14	10.26	62.764
0	29	20.13	0	0	0	107	65	0	1117	0	4.37	1.55	1.28	4.66	16	13	13.68	70.72
0	32	21.43	0	0	0	103	58	0	1059	0	4.84	0.91	0.93	4.83	18	10	6.84	51.272
0	55	23.12	0	0	0	95	54	0	1151	0	5.53	2.74	0.50	4.94	23	18	18.81	56.576
0	44	22.20	0	0	0	116	74	0	1424	1	4.99	1.76	1.46	4.94	22	23	6.84	53.924
0	41	21.56	1	0	0	89	58	0	1236	0	6.03	0.83	1.25	5.27	20	18	8.55	61.88
0	50	20.58	0	0	0	98	55	0	1257	0	7.21	1.97	0.85	4.16	22	21	10.26	58.344
0	41	20.10	0	0	0	91	53	0	1094	0	4.53	1.78	0.98	3.66	24	14	11.97	77.792
0	30	19.57	0	0	0	98	61	0	1056	0	5.25	1.58	1.00	4.33	14	13	6.84	44.2
0	26	16.96	0	0	0	105	56	0	1151	0	3.75	1.68	0.58	4.94	25	16	6.84	53.04
0	36	23.17	0	0	0	96	55	0	1150	0	5.30	1.24	1.43	5.22	17	20	13.68	71.604
0	58	21.05	0	0	0	100	58	0	1178	0	6.83	1.81	1.51	4.27	23	23	5.13	44.2
0	47	27.94	0	0	0	113	59	0	1156	0	4.86	1.09	1.07	4.61	18	17	6.84	53.04
0	58	24.16	0	0	0	103	63	0	1330	0	5.51	0.93	1.92	4.77	25	33	15.39	61.88
0	31	20.99	0	0	0	94	57	0	1042	0	3.70	1.84	0.50	4.16	15	10	13.68	70.72
0	46	19.05	0	0	0	106	55	0	1442	1	6.34	1.63	1.11	4.39	22	12	11.97	70.72
0	49	24.61	0	0	0	102	56	0	1283	0	4.84	1.47	1.65	5.11	29	30	6.84	66.3
0	50	24.55	0	0	0	116	68	0	1382	0	4.73	1.50	0.99	4.83	19	23	13.68	44.2
0	23	20.16	0	0	0	89	51	0	824	0	3.65	1.42	0.95	4.88	18	12	5.13	61.88
0	42	26.13	0	0	0	110	66	0	1030	0	5.59	0.93	7.78	5.72	19	28	5.13	53.04
0	42	21.64	0	0	0	112	71	0	1363	0	4.63	1.45	1.07	4.88	19	23	6.84	79.56
0	40	20.54	0	0	0	102	56	0	1048	0	4.99	2.28	1.07	4.83	25	16	15.39	70.72
0	46	24.39	0	0	0	100	65	0	1120	0	4.16	1.16	1.04	4.11	16	12	8.55	70.72
0	49	22.92	0	0	0	116	60	0	1301	0	4.76	1.37	0.77	5.11	17	9	20.52	53.04
0	57	22.52	0	0	1	109	73	0	1224	0	5.35	2.07	0.82	5.11	24	16	8.55	53.04
0	53	20.29	0	0	0	104	64	0	1346	0	5.20	1.06	2.08	4.11	31	43	20.52	59.228
0	38	22.01	0	0	0	100	60	0	1026	0	5.12	1.84	0.82	4.77	14	12	5.13	62.764
0	59	25.00	0	0	0	97	63	0	1321	0	4.50	1.16	2.28	4.83	25	25	15.39	70.72
0	40	23.06	0	0	0	101	65	0	1056	0	3.83	0.88	0.81	3.61	13	18	11.97	61.88
0	44	20.37	0	0	0	116	66	0	1295	0	6.00	1.81	0.95	4.66	19	14	11.97	61.88
0	50	24.20	0	0	0	117	72	0	1191	0	5.59	1.01	6.30	5.88	19	25	3.42	88.4
0	53	23.09	0	0	0	111	64	0	1345	0	5.97	1.84	1.32	5.33	20	18	10.26	88.4
0	34	19.89	0	0	0	117	65	0	1339	0	3.96	1.40	0.84	4.11	22	12	11.97	61.88
0	33	28.26	0	0	0	103	61	0	1016	0	4.71	1.16	2.74	4.61	23	19	8.55	53.04
0	48	25.84	0	0	0	109	71	0	1030	0	4.53	1.55	0.75	4.33	15	13	8.55	61.88
0	50	22.39	0	0	1	114	67	0	1332	0	4.76	1.19	0.81	4.77	23	20	11.97	53.04
0	38	20.64	0	0	0	103	56	0	1181	0	3.54	1.58	0.65	4.88	17	12	6.84	70.72
0	51	19.52	0	0	0	114	73	0	1193	0	5.30	3.18	1.35	4.72	27	10	18.81	60.996
0	34	23.70	0	0	0	99	59	0	1187	0	4.86	1.97	0.63	5.27	21	20	8.55	53.04
0	38	21.11	0	0	0	106	67	0	1219	0	3.65	0.93	0.89	4.83	26	34	11.97	61.88
0	47	23.09	0	0	0	104	69	0	1440	1	4.58	1.76	0.51	5.00	15	10	10.26	61.88
0	26	22.38	0	0	0	109	64	0	1007	0	5.22	1.60	0.85	4.66	22	13	15.39	45.968
0	70	24.88	0	0	0	97	65	0	1254	0	4.99	1.06	1.20	4.11	26	19	15.39	53.924
0	21	24.71	0	0	0	117	62	0	1100	0	4.86	1.37	0.90	4.50	18	13	5.13	53.04
0	68	23.07	0	0	0	104	56	0	1522	1	5.74	1.91	0.79	5.55	28	9	8.55	53.04
0	43	19.47	0	0	0	102	63	0	1187	0	4.68	1.40	0.87	4.05	22	9	11.97	61.88
0	47	25.63	0	0	0	102	55	0	1126	0	4.89	1.50	0.47	5.05	25	28	5.13	70.72
0	52	25.09	0	0	0	98	59	0	1372	0	5.25	1.73	1.00	4.94	34	27	10.26	70.72
0	60	27.58	0	0	0	112	71	0	1467	1	4.78	1.19	1.33	4.94	19	15	6.84	44.2
0	56	25.10	0	0	0	110	57	0	1375	0	6.31	1.55	1.20	5.38	23	19	5.13	53.04
0	54	21.09	0	0	0	116	64	0	1285	0	4.86	1.06	0.64	3.83	26	24	11.97	70.72
0	38	18.19	0	0	0	89	57	0	1079	0	3.78	1.76	0.63	4.66	18	12	15.39	57.46
0	65	28.12	0	0	0	110	70	0	1183	0	5.61	1.40	2.20	4.66	24	24	10.26	53.04
0	52	21.19	0	0	0	101	60	0	1098	0	4.42	1.50	0.85	5.11	17	11	10.26	44.2
0	38	20.82	0	0	0	112	68	0	1145	0	5.04	1.99	0.81	5.22	19	14	13.68	61.88
0	34	30.93	0	0	0	100	55	0	1045	0	4.60	1.53	0.69	4.44	19	12	6.84	55.692
0	57	23.63	0	0	0	103	62	0	1388	0	6.13	1.37	0.86	4.22	25	24	11.97	61.88
0	44	20.88	0	0	0	115	72	0	1216	0	4.34	1.53	1.41	5.55	19	12	5.13	61.88
0	40	24.92	0	0	0	98	64	0	1193	0	4.65	1.55	0.60	5.16	21	17	13.68	61.88
0	48	22.09	0	0	0	117	69	0	1301	0	5.64	1.97	1.12	4.11	26	29	5.13	61.88
0	43	23.67	0	0	0	104	63	0	1269	0	4.73	1.50	1.86	4.83	17	12	8.55	60.996
0	60	21.96	0	0	0	108	54	0	1190	0	5.64	1.06	2.01	4.66	20	18	6.84	61.88
0	70	21.29	0	0	0	119	60	0	1710	1	6.62	1.22	2.12	6.22	32	19	8.55	61.88
0	68	22.43	0	0	0	107	60	0	1456	1	5.38	1.86	1.02	4.66	17	13	10.26	61.88
0	54	20.87	0	0	0	104	61	0	1291	0	5.12	1.86	0.89	4.11	25	30	17.1	61.88
0	43	24.84	0	0	0	115	65	0	1186	0	6.13	1.55	0.93	4.44	26	24	11.97	63.648
0	49	24.30	0	0	0	107	55	0	1112	0	6.41	1.29	1.91	4.55	19	8	5.13	61.88
0	56	23.94	0	0	0	118	74	0	1596	1	6.21	1.34	1.05	5.11	27	24	20.52	57.46
0	40	22.90	0	0	0	111	57	0	1094	0	4.68	1.55	0.72	5.00	16	13	11.97	60.996
0	51	21.31	0	0	0	115	74	0	1256	0	5.95	1.47	1.45	5.05	26	23	17.1	64.532
0	24	20.08	0	0	0	102	63	0	1040	0	4.50	1.78	1.73	4.55	17	9	6.84	53.04
0	44	19.28	0	0	0	105	61	0	1109	0	4.27	1.71	0.68	4.00	16	10	13.68	49.504
0	33	24.39	0	0	0	115	63	0	1306	0	5.22	1.47	1.33	5.11	20	27	8.55	61.88
0	41	23.17	1	0	0	97	59	0	1251	0	7.27	1.60	1.65	4.77	23	24	6.84	79.56
0	71	27.37	0	0	0	119	59	0	1803	1	4.60	1.42	1.56	4.94	19	18	6.84	60.112
0	51	22.97	0	0	0	102	64	0	1099	0	5.30	0.91	1.76	4.27	26	29	15.39	65.416
0	25	22.61	0	0	0	109	64	0	982	0	3.72	1.50	0.75	4.22	29	12	11.97	62.764
0	44	27.66	0	0	1	117	68	0	1304	0	4.34	1.45	0.91	5.38	21	15	10.26	44.2
0	46	24.58	0	0	0	92	60	0	1318	0	5.77	1.16	2.03	5.00	22	44	8.55	70.72
0	45	20.42	0	0	0	100	58	0	1181	0	5.90	1.78	0.91	4.16	17	6	11.97	70.72
0	35	26.21	0	0	0	110	66	0	1011	0	4.86	1.47	0.64	5.61	23	18	5.13	53.04
0	46	28.69	0	0	1	118	70	0	1310	0	4.58	1.03	1.57	4.83	22	19	5.13	53.04
0	48	28.32	0	0	0	104	69	0	1147	0	4.03	0.98	1.06	4.72	29	34	8.55	53.04
0	59	28.16	0	0	0	116	57	0	1476	1	5.72	1.47	1.21	4.39	15	15	15.39	61.88
0	59	26.99	0	0	0	118	66	0	1328	0	5.84	0.88	0.84	4.83	27	22	15.39	79.56
0	20	20.04	1	1	0	112	54	0	1006	0	3.93	1.37	0.76	3.61	16	11	10.26	42.432
0	55	27.04	0	0	0	106	62	0	1160	0	4.81	1.84	0.71	5.11	24	27	15.39	61.88
0	57	25.01	0	0	0	103	55	0	1208	0	5.61	1.50	0.81	4.72	27	26	17.1	62.764
0	31	19.44	0	0	0	106	71	0	1163	0	4.24	1.50	0.75	4.05	23	14	10.26	79.56
0	46	22.56	0	0	0	106	63	0	1349	0	4.22	0.83	3.03	4.88	28	39	5.13	58.344
0	26	26.72	0	0	0	100	59	0	1089	0	3.67	1.22	0.42	4.83	16	13	13.68	61.88
0	41	18.46	0	0	0	105	60	0	1381	0	5.35	2.04	0.85	4.05	32	32	11.97	79.56
0	45	25.96	0	0	0	96	55	0	877	0	6.15	1.47	1.32	4.72	19	14	5.13	65.416
0	61	27.93	0	0	0	114	68	0	1376	0	4.89	1.34	0.87	5.00	27	27	11.97	53.04
0	54	20.99	0	0	0	106	58	0	1224	0	6.54	1.16	0.96	4.11	21	27	11.97	61.88
0	32	27.44	0	0	0	108	64	0	972	0	3.31	1.55	0.54	4.50	24	22	10.26	53.04
0	24	20.42	0	0	0	104	57	0	1166	0	3.57	1.11	0.75	4.61	14	8	10.26	53.04
0	38	18.17	0	0	0	102	55	0	1177	0	4.47	1.55	0.82	4.22	25	14	8.55	61.88
0	32	26.85	0	0	0	116	74	0	1306	0	3.85	1.01	1.40	4.66	32	37	10.26	65.416
0	54	22.32	0	0	0	103	65	0	1143	0	5.79	2.33	1.04	4.88	21	18	17.1	57.46
0	42	23.24	0	0	0	108	64	0	1163	0	5.20	1.78	0.77	4.55	24	48	11.97	58.344
0	52	26.90	0	0	0	106	67	0	1083	0	5.79	1.66	0.59	4.27	20	14	10.26	53.04
0	66	28.95	0	0	0	110	68	0	1334	0	5.46	1.78	1.04	4.83	28	23	10.26	53.924
0	48	24.00	0	0	0	109	56	0	1194	0	5.15	1.40	0.95	5.00	20	12	8.55	61.88
0	55	18.59	0	0	0	109	58	0	1405	1	4.63	1.27	1.50	6.72	18	16	11.97	53.04
0	54	20.87	0	0	0	105	56	0	1163	0	5.48	1.09	2.02	5.05	24	24	13.68	60.996
0	46	19.84	0	0	0	114	63	0	1350	0	5.43	2.17	0.77	4.44	22	15	15.39	61.88
0	53	23.54	0	0	0	115	75	0	1379	0	4.71	1.37	1.34	4.77	23	24	10.26	70.72
0	33	23.05	0	0	0	98	57	0	902	0	3.44	1.42	0.60	4.66	21	27	6.84	61.88
0	42	22.90	0	0	0	111	65	0	1215	0	4.16	1.76	0.87	5.00	19	13	3.42	53.04
0	55	21.20	0	0	0	106	59	0	1375	0	5.28	1.24	1.49	5.38	23	16	3.42	53.04
0	49	24.84	0	0	0	115	71	0	1381	0	4.32	1.09	1.24	4.61	23	22	6.84	53.04
0	27	24.62	0	0	0	96	55	0	1018	0	4.40	1.58	0.95	4.72	18	17	8.55	61.88
0	60	22.13	0	0	0	93	57	0	1198	0	4.27	1.45	0.67	4.72	22	19	13.68	61.88
0	32	21.76	0	0	0	96	65	0	1078	0	4.91	1.89	0.65	5.00	15	10	10.26	53.04
0	54	21.48	0	0	1	119	69	0	1250	0	4.73	1.86	0.52	4.77	18	14	5.13	61.88
0	45	18.50	0	0	0	117	63	0	1470	1	3.98	1.29	0.90	4.55	20	14	6.84	61.88
0	49	27.97	0	0	0	111	74	0	1515	1	5.20	1.01	1.77	6.66	39	40	13.68	61.88
0	29	25.39	0	0	0	116	70	0	1188	0	4.45	1.55	1.05	5.38	21	13	3.42	68.952
0	46	24.67	0	0	0	93	59	0	1176	0	5.02	0.93	2.33	5.66	21	19	6.84	61.88
0	54	21.67	0	0	0	106	70	0	1511	1	5.12	1.71	1.47	4.44	24	22	8.55	53.924
0	50	24.84	0	0	0	113	62	0	1098	0	5.07	1.53	0.56	4.94	17	12	8.55	53.04
0	55	22.56	0	0	0	96	54	0	1112	0	6.88	1.24	1.47	5.38	27	27	8.55	70.72
0	35	18.05	0	0	0	96	55	0	1005	0	4.45	1.32	1.08	4.27	15	9	8.55	53.924
0	47	27.06	0	0	0	95	52	0	1017	0	4.40	1.91	0.72	5.88	15	18	6.84	61.88
0	45	24.84	0	0	0	106	64	0	1397	0	5.38	1.47	1.02	5.33	25	17	8.55	61.88
0	34	20.15	0	0	0	85	49	0	802	0	4.27	1.60	0.96	3.66	21	19	13.68	61.88
0	32	20.26	0	0	0	93	52	0	968	0	3.47	1.55	0.47	5.00	29	48	13.68	61.88
0	48	20.00	0	0	1	96	59	0	1088	0	5.97	1.84	2.03	4.11	16	14	8.55	53.04
0	37	28.02	0	0	0	112	71	0	810	0	4.27	1.09	1.48	4.88	23	29	6.84	61.88
0	61	31.63	0	0	0	113	73	0	1448	1	7.29	1.22	0.86	4.94	25	28	11.97	44.2
0	46	22.92	0	0	0	112	69	0	1105	0	5.56	1.73	0.71	5.05	23	25	11.97	61.88
0	34	18.46	0	0	0	110	68	0	1314	0	3.80	1.09	0.47	4.33	20	13	6.84	61.88
0	54	24.33	0	0	0	111	58	0	1426	1	6.34	1.68	1.56	5.11	32	33	8.55	62.764
0	24	20.56	0	0	0	98	55	0	945	0	4.24	1.34	0.96	4.50	25	27	8.55	61.88
0	45	24.64	0	0	0	111	72	0	1294	0	5.90	1.78	0.59	4.61	21	16	8.55	44.2
0	60	21.72	0	0	0	115	67	0	1439	1	7.86	1.47	3.51	4.83	29	28	8.55	79.56
0	49	20.94	0	0	0	96	63	0	1273	0	5.40	1.03	1.26	5.05	15	10	6.84	45.084
0	37	17.69	0	0	0	112	65	0	1230	0	4.97	1.55	0.60	4.66	13	9	10.26	61.88
0	49	24.34	0	0	0	113	66	0	1335	0	5.25	1.22	1.17	4.83	22	14	6.84	53.04
0	57	24.29	0	0	0	105	56	0	1448	1	5.22	1.84	0.88	4.66	19	14	20.52	47.736
0	72	37.52	0	0	0	118	62	0	1466	1	5.43	1.40	1.96	6.22	25	29	8.55	65.416
0	24	20.75	0	0	0	97	53	0	1036	0	4.73	1.53	1.21	4.44	16	12	18.81	53.04
0	59	22.96	0	0	0	115	74	0	1214	0	5.17	1.78	0.82	4.33	21	15	11.97	61.88
0	49	24.86	0	0	0	118	74	0	1598	1	7.81	1.89	2.45	4.55	25	23	10.26	61.88
0	55	22.69	0	0	0	104	65	0	1275	0	5.87	1.40	2.85	4.22	26	32	3.42	75.14
0	59	21.80	0	0	0	106	56	0	1355	0	6.88	3.00	1.00	4.66	27	23	17.1	65.416
0	36	25.85	0	0	0	115	62	0	1376	0	5.04	1.34	1.66	5.16	14	7	6.84	53.04
0	47	24.10	0	0	0	95	49	0	1150	0	5.38	1.29	1.28	4.44	15	14	6.84	61.88
0	34	21.91	0	0	0	102	55	0	1229	0	3.57	1.42	1.03	4.88	16	13	8.55	53.924
0	53	21.07	0	0	0	112	55	0	1142	0	5.53	1.24	0.69	2.83	32	24	11.97	61.88
0	43	24.75	0	0	0	104	62	0	1162	0	4.84	1.27	1.85	4.61	25	19	11.97	61.88
0	25	21.64	0	0	0	94	61	0	1173	0	4.27	1.47	0.61	5.00	20	13	10.26	61.88
0	65	26.20	0	0	0	114	65	0	1591	1	6.62	1.86	1.22	6.49	25	23	13.68	53.04
0	31	23.19	0	0	0	109	55	0	901	0	3.70	1.37	0.63	4.27	32	15	17.1	61.88
0	34	22.05	0	0	0	116	59	0	1301	0	6.31	1.40	0.94	4.88	17	13	10.26	70.72
0	48	23.97	0	0	0	116	70	0	1263	0	6.52	1.11	1.77	4.55	29	28	18.81	61.88
0	54	29.06	0	0	0	113	67	0	1472	1	7.24	1.60	1.15	5.72	24	22	10.26	61.88
0	64	27.48	0	0	0	112	69	0	1295	0	5.07	1.29	1.69	4.61	26	19	15.39	67.184
0	40	27.50	0	0	0	107	56	0	1098	0	3.88	1.14	1.50	4.94	15	12	10.26	46.852
0	43	25.06	0	0	0	113	64	0	979	0	3.62	1.16	0.54	4.83	28	13	5.13	70.72
0	53	20.06	0	0	0	117	68	0	1461	1	4.84	1.97	0.61	2.94	21	22	13.68	56.576
0	55	26.17	0	0	0	119	71	0	1349	0	7.24	1.45	2.46	4.94	17	14	8.55	79.56
0	48	31.28	0	0	0	117	61	0	1137	0	5.43	1.37	1.24	4.94	14	18	8.55	70.72
0	54	21.85	0	0	0	119	69	0	1322	0	4.65	2.28	0.78	4.11	26	24	15.39	61.88
0	40	20.00	0	1	0	105	53	0	1078	0	3.85	2.22	1.14	4.61	21	17	13.68	70.72
0	50	26.08	0	1	0	113	74	0	1161	0	4.11	1.45	0.60	4.27	15	8	11.97	61.88
0	57	24.38	1	0	0	99	65	0	1391	0	4.91	1.09	1.34	5.05	18	16	11.97	61.88
0	44	30.63	0	0	0	119	73	0	1493	1	5.38	1.27	1.93	5.94	16	16	8.55	60.996
0	49	27.64	0	0	0	110	71	0	1420	1	4.78	1.58	1.05	4.55	26	28	8.55	48.62
0	43	23.42	0	0	0	108	75	0	1261	0	8.30	1.47	2.15	4.77	20	24	5.13	72.488
0	60	23.13	0	0	0	113	71	0	1344	0	4.47	1.60	0.79	3.89	26	22	6.84	62.764
0	35	22.81	0	0	0	118	59	0	1212	0	6.34	1.14	1.65	5.11	18	14	3.42	79.56
0	63	19.61	0	0	0	118	62	0	1453	1	5.77	1.99	0.95	4.39	25	16	15.39	67.184
0	42	26.96	0	0	0	107	61	0	1265	0	4.60	0.93	2.70	5.83	18	13	10.26	61.88
0	40	23.31	0	0	0	97	58	0	1191	0	4.86	2.12	0.69	4.50	20	16	10.26	70.72
0	35	24.48	0	0	0	111	61	0	1148	0	6.13	1.47	1.04	4.77	20	12	10.26	58.344
0	24	19.37	0	0	0	94	57	0	1029	0	4.45	1.47	1.14	4.27	18	15	10.26	61.88
0	58	27.73	0	0	0	113	62	0	1124	0	5.28	1.09	2.33	4.83	40	44	10.26	53.04
0	27	24.06	0	0	0	97	57	0	991	0	4.68	1.89	0.84	4.27	16	12	8.55	52.156
0	41	20.20	0	0	0	111	73	0	1441	1	4.16	1.27	0.84	5.11	22	22	10.26	44.2
0	36	29.31	0	0	0	108	69	0	1061	0	4.94	1.06	1.75	4.16	28	45	6.84	53.04
0	57	23.49	0	0	0	102	65	0	1308	0	6.15	0.93	2.29	5.16	20	12	17.1	62.764
0	56	32.83	0	0	0	115	71	0	1403	1	5.51	1.16	1.32	5.11	21	19	11.97	67.184
0	30	20.24	0	0	0	98	60	0	1154	0	4.91	1.53	0.70	3.83	23	40	6.84	61.88
0	60	28.39	0	0	0	107	65	0	1384	0	6.23	1.32	1.70	5.11	24	39	10.26	56.576
0	29	19.91	0	0	0	102	60	0	889	0	4.27	1.89	0.93	5.05	16	9	5.13	70.72
0	48	25.64	0	0	0	108	59	0	1044	0	4.97	1.63	0.64	5.11	28	30	8.55	69.836
0	38	18.90	0	0	0	115	67	0	1280	0	4.27	1.68	0.72	5.16	18	16	18.81	63.648
0	49	20.02	0	0	0	100	65	0	1084	0	5.12	1.94	0.58	4.50	19	9	8.55	70.72
0	34	19.69	0	0	0	108	55	0	1140	0	6.13	1.37	1.10	4.27	28	28	5.13	69.836
0	51	28.26	0	0	0	98	54	0	1160	0	5.90	1.71	0.55	4.22	24	37	10.26	44.2
0	25	22.79	0	0	0	114	62	0	1058	0	5.66	1.76	0.94	4.50	20	14	5.13	52.156
0	58	21.90	0	0	0	109	63	0	1298	0	5.48	1.03	2.81	4.77	20	14	13.68	70.72
0	38	21.54	0	0	0	112	60	0	1226	0	3.62	1.37	0.93	4.66	19	11	6.84	88.4
0	63	23.74	0	0	0	109	61	0	1901	1	5.17	0.96	2.05	5.16	33	39	13.68	44.2
0	46	28.57	0	0	0	118	66	0	1094	0	4.68	1.16	1.96	5.50	37	47	6.84	53.04
0	42	26.73	0	0	0	102	54	0	1112	0	4.86	1.50	0.78	5.05	14	13	8.55	53.04
0	40	21.22	0	0	0	118	71	0	1258	0	4.09	1.29	0.71	4.27	22	33	13.68	44.2
0	39	21.55	0	0	0	103	60	0	1064	0	5.22	2.15	0.53	4.55	15	10	11.97	61.88
0	38	21.81	0	0	0	108	56	0	1134	0	4.11	1.19	0.90	4.66	17	11	15.39	70.72
0	70	27.29	0	0	0	118	68	0	1710	1	4.78	1.53	1.05	5.16	26	26	8.55	53.04
0	39	23.24	0	0	0	102	60	0	1220	0	4.45	1.94	0.75	4.61	17	12	18.81	70.72
0	39	23.16	0	0	0	110	53	0	992	0	3.85	1.03	1.42	4.72	16	9	6.84	70.72
0	53	22.22	0	0	0	119	70	0	1277	0	6.62	1.68	1.99	4.94	22	21	5.13	70.72
0	46	30.33	0	0	0	119	60	0	1169	0	3.65	1.16	1.17	4.55	19	26	10.26	47.736
0	53	31.22	0	0	0	118	68	0	1247	0	5.12	1.76	0.82	4.83	21	21	11.97	47.736
0	41	28.57	0	1	0	109	71	0	1312	0	3.98	1.68	0.78	5.11	22	20	5.13	61.88
0	54	24.13	0	0	0	113	68	0	1476	1	4.71	1.55	1.63	5.55	24	35	6.84	79.56
0	38	21.02	0	0	0	98	57	0	1190	0	5.02	1.60	0.68	4.88	15	14	17.1	70.72
0	41	25.39	0	0	0	118	72	0	1211	0	4.97	0.83	1.43	5.33	15	14	11.97	53.04
0	50	21.57	0	0	0	102	59	0	1107	0	4.99	2.30	0.77	6.27	18	17	17.1	61.88
0	46	28.93	0	0	0	109	69	0	1384	0	4.16	0.80	5.25	5.27	31	41	6.84	53.04
0	43	21.73	0	0	0	103	57	0	1127	0	4.29	1.37	0.63	4.94	18	11	10.26	53.04
0	55	22.83	0	1	0	99	62	0	1470	1	5.56	1.60	0.94	4.83	25	17	13.68	70.72
0	31	20.12	0	0	0	101	65	0	1189	0	3.93	1.03	1.08	4.39	17	18	6.84	61.88
0	47	26.81	0	0	0	105	61	0	1017	0	4.73	1.42	0.63	5.00	21	13	5.13	58.344
0	44	21.11	0	0	0	109	70	0	1292	0	5.59	0.93	1.92	4.77	18	14	6.84	53.04
0	58	29.47	0	0	0	116	74	0	1299	0	5.30	1.01	2.37	6.83	28	30	6.84	58.344
0	50	24.83	0	0	0	99	49	0	1069	0	3.83	1.32	0.70	4.33	20	18	11.97	53.04
0	45	19.48	0	0	0	108	63	0	1072	0	5.43	2.28	0.54	5.00	19	16	6.84	53.04
0	41	27.43	0	0	0	114	71	0	1331	0	5.77	1.55	2.74	4.50	18	16	5.13	61.88
0	51	17.70	0	0	0	110	55	0	1558	1	3.62	1.47	1.31	4.94	27	22	5.13	53.04
0	51	22.91	0	0	0	111	64	0	1232	0	6.21	1.50	1.21	5.05	25	15	20.52	60.996
0	71	24.96	0	0	0	111	63	0	1564	1	5.07	1.14	1.95	4.94	26	22	5.13	64.532
0	44	24.25	0	0	0	112	70	0	1584	1	5.56	1.37	0.60	5.55	21	18	5.13	61.88
0	40	23.07	0	0	0	116	61	0	1100	0	4.16	1.58	1.34	4.72	23	30	5.13	54.808
0	25	19.35	0	0	0	106	65	0	1252	0	4.27	1.22	0.85	4.66	21	11	5.13	79.56
0	60	29.09	0	0	0	94	58	0	1293	0	6.08	1.42	1.24	5.11	32	23	10.26	88.4
0	59	21.29	0	0	0	106	60	0	1279	0	5.92	1.11	1.46	5.22	23	15	11.97	54.808
0	58	23.47	0	0	0	94	54	0	1162	0	6.88	1.63	0.88	4.61	22	19	10.26	53.04
0	46	27.67	0	0	0	90	57	0	924	0	4.11	1.34	0.88	5.11	22	17	5.13	61.88
0	60	26.87	0	0	0	118	69	0	1534	1	6.05	1.09	1.78	8.05	24	38	6.84	53.924
0	39	30.30	0	0	0	110	63	0	1054	0	6.47	0.96	1.35	5.16	20	45	13.68	70.72
0	51	21.43	0	0	1	108	58	0	1121	0	4.37	1.32	0.60	4.77	19	13	6.84	61.88
0	32	20.21	0	0	0	93	51	0	926	0	4.73	1.86	0.79	4.11	16	10	5.13	35.36
0	35	27.98	0	0	0	99	56	0	981	0	4.63	1.42	0.69	4.55	26	30	15.39	61.88
0	39	22.59	1	0	0	105	64	0	975	0	5.64	1.27	0.65	5.66	20	34	3.42	70.72
0	54	22.79	0	0	0	117	71	0	1327	0	4.55	1.27	1.26	4.22	19	27	10.26	61.88
0	53	23.29	0	0	0	110	71	0	1085	0	5.02	1.32	1.05	4.05	22	28	11.97	53.924
0	38	19.24	0	0	0	99	56	0	1024	0	5.15	1.55	0.71	4.50	23	20	6.84	56.576
0	39	24.30	1	0	0	95	60	0	1265	0	5.17	1.06	1.20	5.00	12	11	8.55	53.04
0	26	20.89	0	0	0	99	56	0	1053	0	3.67	1.34	0.52	3.66	22	10	10.26	53.04
0	62	27.57	0	0	0	119	72	0	1320	0	5.25	1.16	1.32	5.61	30	22	8.55	44.2
0	68	27.68	0	0	0	118	62	0	1615	1	4.47	1.40	1.33	7.33	37	52	8.55	69.836
0	32	32.05	0	0	0	113	67	0	1159	0	4.53	0.96	1.21	4.66	25	22	8.55	53.04
0	40	18.97	0	0	0	105	54	0	1238	0	4.60	1.86	1.04	4.77	21	24	5.13	61.88
0	30	23.01	0	0	0	104	67	0	926	0	4.14	1.11	1.13	4.88	22	21	8.55	53.04
0	27	28.90	0	0	0	113	58	0	1121	0	4.99	1.11	1.68	5.55	18	29	11.97	61.88
0	49	32.42	0	0	0	116	66	0	1067	0	4.65	1.24	0.97	5.00	23	19	5.13	61.88
0	59	22.76	0	0	0	107	69	0	1499	1	4.11	1.60	0.50	5.05	30	15	15.39	56.576
0	58	23.91	0	0	0	110	73	0	1357	0	4.84	1.24	1.67	4.88	26	27	11.97	44.2
0	44	23.08	0	0	0	116	62	0	1351	0	4.81	1.55	1.93	5.33	19	19	6.84	44.2
0	35	24.00	0	0	0	113	72	0	1191	0	4.71	1.27	0.76	4.72	15	15	6.84	53.04
0	51	19.75	0	0	0	112	70	0	1451	1	4.91	1.34	0.63	4.61	26	17	17.1	62.764
0	41	26.17	0	0	0	115	79	0	1302	0	3.83	1.06	1.06	5.22	23	18	11.97	61.88
0	61	24.10	0	0	0	105	60	0	1451	1	6.78	1.09	1.40	4.33	23	13	8.55	79.56
0	48	20.91	0	0	0	96	56	0	1376	0	5.30	1.06	2.29	5.22	21	36	11.97	61.88
0	45	24.44	0	0	0	95	59	0	978	0	4.73	1.58	0.65	5.00	16	12	10.26	61.88
0	63	24.88	1	0	0	104	62	0	1277	0	6.98	1.24	1.47	5.94	18	15	6.84	53.04
0	42	30.62	0	0	0	112	60	0	1204	0	5.46	1.27	1.58	4.88	25	33	6.84	68.952
0	32	23.14	0	0	0	101	60	0	1016	0	4.65	1.84	0.56	4.83	25	27	6.84	70.72
0	61	23.01	0	0	0	111	71	0	1321	0	7.03	1.73	0.80	4.55	22	11	13.68	44.2
0	56	22.80	0	0	0	113	65	0	1614	1	6.03	2.02	0.63	4.33	23	15	13.68	79.56
0	37	28.42	0	0	0	109	68	0	1332	0	5.30	1.53	1.50	5.94	23	24	5.13	53.04
0	29	19.07	0	0	0	99	54	0	865	0	3.93	1.50	0.47	4.44	18	14	10.26	70.72
0	61	27.59	0	0	0	102	60	0	1280	0	5.30	1.42	4.19	5.38	26	20	6.84	63.648
0	57	25.85	0	0	0	111	61	0	1302	0	6.10	1.27	1.55	5.38	24	35	11.97	54.808
0	43	27.14	0	0	0	118	59	0	1214	0	4.97	1.37	1.23	5.72	15	10	10.26	56.576
0	35	27.10	0	0	0	115	71	0	1250	0	5.12	1.32	1.46	4.33	29	48	11.97	61.88
0	44	17.55	0	0	0	86	51	0	1163	0	4.50	1.89	0.56	4.55	17	14	6.84	70.72
0	65	21.30	0	0	0	118	57	0	1567	1	5.12	1.29	0.81	4.66	19	14	10.26	61.88
0	52	26.91	0	0	0	111	64	0	1208	0	4.58	1.29	0.56	4.55	23	27	6.84	53.04
0	55	18.21	0	0	0	95	50	0	1199	0	4.22	2.25	0.95	4.66	23	26	11.97	44.2
0	34	23.71	0	0	0	119	76	0	1452	1	4.91	1.60	1.50	4.44	15	18	6.84	35.36
0	36	19.79	0	0	0	111	73	0	1136	0	4.60	2.28	1.23	4.55	32	23	5.13	70.72
0	23	29.18	0	0	0	100	54	0	1054	0	5.28	1.01	2.15	4.27	13	10	5.13	61.88
0	30	18.72	0	0	0	106	56	0	912	0	5.43	1.84	0.75	4.55	17	12	6.84	70.72
0	41	26.32	0	0	0	108	59	0	1246	0	4.86	1.58	0.77	4.22	21	19	13.68	53.04
0	36	32.85	0	0	0	100	58	0	1020	0	4.45	1.27	1.86	4.50	30	30	10.26	70.72
0	44	27.58	0	0	0	118	73	0	1281	0	6.62	1.66	1.00	5.16	17	15	8.55	61.88
0	53	23.84	0	0	0	108	60	0	1179	0	7.19	1.32	1.57	5.44	32	34	17.1	70.72
0	59	23.58	0	0	0	101	60	0	1267	0	4.73	1.55	0.64	4.55	23	35	15.39	53.04
0	42	26.46	0	0	0	118	71	0	1277	0	3.83	1.40	0.89	5.44	22	20	20.52	53.04
0	45	28.73	0	0	0	112	62	0	1201	0	3.72	0.83	2.31	9.10	23	35	13.68	41.548
0	47	24.81	0	0	0	102	72	0	1515	1	5.92	1.53	0.81	4.88	21	16	17.1	70.72
0	56	24.05	0	0	0	110	73	0	1527	1	7.60	1.53	1.13	8.22	23	46	6.84	50.388
0	29	31.65	0	0	0	115	64	0	1118	0	4.47	1.01	1.30	4.61	21	19	10.26	61.88
0	30	27.36	0	0	0	113	61	0	938	0	4.01	1.37	0.64	4.00	16	14	10.26	53.04
0	28	25.55	0	0	0	103	57	0	966	0	4.24	1.66	0.85	4.16	24	50	5.13	70.72
0	50	22.09	0	1	0	102	57	0	1185	0	5.56	1.47	1.24	4.77	20	21	5.13	53.04
0	44	28.93	0	1	0	113	64	0	1167	0	4.91	1.40	1.42	4.05	24	27	10.26	61.88
0	31	23.71	0	0	0	112	71	0	1190	0	5.07	1.16	1.42	5.00	16	9	13.68	61.88
0	35	21.27	0	0	0	109	69	0	1241	0	4.01	1.32	0.84	4.44	29	46	15.39	61.88
0	41	20.97	0	0	0	107	68	0	1426	1	4.24	1.78	1.54	4.33	16	14	3.42	53.04
0	55	28.35	0	0	0	113	70	0	1415	1	6.08	1.09	2.38	8.83	30	45	13.68	60.996
0	37	24.27	0	0	0	106	58	0	1122	0	4.91	1.34	0.98	3.11	25	34	13.68	49.504
0	63	26.83	0	0	0	109	60	0	1494	1	5.07	0.98	3.90	6.16	26	34	10.26	59.228
0	38	19.37	0	0	0	113	62	0	1320	0	5.22	1.66	1.31	4.16	19	11	10.26	61.88
0	52	31.02	0	0	0	109	70	0	1209	0	5.22	1.01	1.11	6.27	23	39	11.97	61.88
0	31	18.85	0	0	0	99	52	0	1042	0	3.90	1.06	0.99	5.33	23	14	10.26	43.316
0	55	20.48	0	0	0	103	67	0	1298	0	5.92	1.37	1.13	4.88	27	20	10.26	67.184
0	55	24.36	0	0	0	114	66	0	1382	0	4.32	1.01	2.51	5.27	34	34	15.39	61.88
0	65	22.36	0	0	0	105	58	0	1254	0	4.86	1.27	0.58	4.72	17	18	10.26	53.924
0	49	39.06	0	0	0	114	62	0	1490	1	4.27	1.27	1.41	4.22	23	29	6.84	70.72
0	56	24.94	0	0	0	103	57	0	1257	0	5.97	1.14	1.43	5.27	37	53	6.84	58.344
0	26	28.55	0	0	0	109	61	0	1096	0	6.44	1.24	1.50	4.27	21	14	20.52	61.88
0	26	30.29	0	0	0	97	53	0	978	0	4.09	1.22	1.14	4.39	18	16	20.52	61.88
0	54	21.41	0	0	0	97	57	0	1272	0	5.59	2.15	0.80	4.61	27	26	13.68	61.88
0	50	19.75	0	0	0	100	54	0	1203	0	5.09	1.50	0.89	3.94	16	9	18.81	70.72
0	34	18.41	0	0	0	102	66	0	1199	0	5.22	1.86	1.00	4.72	24	14	5.13	53.04
0	39	22.33	0	0	0	95	65	0	1090	0	5.72	1.58	0.82	5.38	21	19	8.55	70.72
0	25	42.88	1	1	0	109	51	0	814	0	5.15	0.88	1.23	4.72	25	34	5.13	53.04
0	44	21.83	0	0	0	101	60	0	1222	0	3.93	1.11	1.15	4.72	30	44	11.97	53.04
0	51	19.29	0	0	0	100	58	0	1309	0	5.38	1.24	0.82	4.83	17	13	5.13	61.88
0	45	23.80	0	0	0	105	63	0	1406	1	5.40	1.91	0.68	4.66	24	20	15.39	70.72
0	46	23.41	0	0	0	101	51	0	1405	1	3.03	0.83	1.08	4.83	21	12	5.13	44.2
0	40	20.00	0	0	0	108	59	0	1229	0	4.22	1.58	0.61	4.72	16	10	11.97	53.04
0	57	31.81	0	0	0	115	75	0	1604	1	7.32	0.93	1.67	5.00	17	21	8.55	53.04
0	46	23.04	0	0	1	105	59	0	1164	0	5.04	1.55	1.14	4.72	17	13	8.55	79.56
0	32	33.90	0	0	0	86	42	0	1050	0	4.99	1.16	1.42	4.33	22	26	8.55	61.88
0	36	18.97	0	0	0	109	56	0	1133	0	5.25	1.73	1.14	5.16	20	31	18.81	53.04
0	47	23.08	0	0	0	108	55	0	1366	0	5.30	1.11	1.47	4.72	14	10	5.13	53.04
0	34	18.49	0	0	0	96	54	0	941	0	3.31	1.16	0.64	4.05	17	9	11.97	61.88
0	66	21.95	0	0	0	91	51	0	1083	0	5.51	1.42	0.59	4.39	19	14	11.97	53.04
0	63	24.08	0	0	0	113	71	0	1645	1	3.98	1.37	0.62	4.72	22	12	10.26	61.88
0	42	19.90	0	0	0	107	64	0	1378	0	4.84	1.66	0.78	5.38	17	11	3.42	65.416
0	60	21.63	0	0	0	109	63	0	1617	1	5.12	2.04	1.46	6.05	29	21	13.68	74.256
0	24	23.51	0	1	0	112	58	0	912	0	3.52	1.55	0.49	5.38	16	10	8.55	61.88
0	31	26.15	0	0	0	104	69	0	991	0	5.22	1.11	0.81	4.39	21	11	8.55	70.72
0	38	21.63	0	0	0	94	58	0	1005	0	4.68	1.97	0.61	5.94	18	13	8.55	58.344
0	59	23.52	0	0	0	116	65	0	1294	0	5.33	2.09	0.77	4.83	16	16	18.81	70.72
0	37	22.07	0	0	0	99	55	0	978	0	3.85	1.24	1.22	4.55	20	19	13.68	61.88
0	75	38.19	0	0	0	128	66	1	1628	1	5.15	1.76	1.38	7.99	38	45	6.84	70.72
0	20	37.05	0	0	0	123	64	1	1186	0	4.81	1.19	1.34	4.55	20	35	6.84	61.88
0	68	32.76	0	0	0	124	66	1	1431	1	4.16	1.76	0.89	5.44	24	24	6.84	61.88
0	50	29.71	0	0	0	122	82	1	1244	0	5.79	1.22	1.73	4.88	20	11	11.97	53.04
0	67	29.33	0	0	0	124	74	1	1890	1	4.63	2.33	1.23	4.33	16	20	8.55	53.04
0	71	28.95	0	0	0	126	82	1	2212	1	7.47	1.22	2.12	20.98	21	45	10.26	61.88
0	64	27.70	0	0	0	132	77	1	1690	1	4.29	1.89	0.84	4.88	27	19	11.97	61.88
0	63	27.33	0	0	0	121	70	1	1561	1	6.83	1.37	1.04	5.55	36	34	15.39	70.72
0	64	27.18	0	0	0	124	65	1	1550	1	4.65	1.11	1.15	5.22	19	24	17.1	79.56
0	47	27.02	0	0	0	127	77	1	1137	0	6.47	1.19	1.11	4.27	19	15	11.97	61.88
0	64	26.92	0	0	0	132	83	1	1426	1	3.93	0.93	2.63	4.22	18	22	8.55	70.72
0	59	26.30	0	0	0	114	81	1	1251	0	5.64	1.63	1.21	5.77	23	20	15.39	66.3
0	71	26.11	0	0	0	129	70	1	1631	1	4.47	1.27	0.99	4.72	20	14	11.97	53.04
0	49	26.06	0	0	0	126	72	1	1414	1	4.27	1.09	0.64	5.16	22	14	6.84	53.04
0	57	25.95	0	0	0	130	76	1	1673	1	5.97	1.50	0.68	4.39	26	26	15.39	61.88
0	62	25.73	0	0	0	127	71	1	1485	1	5.46	1.91	1.35	5.61	21	13	11.97	53.04
0	65	25.67	0	0	0	130	72	1	1445	1	6.88	1.60	1.32	6.44	28	34	8.55	79.56
0	40	25.66	0	0	0	125	76	1	1335	0	5.12	1.29	1.08	5.22	20	21	5.13	53.04
0	65	25.55	0	0	0	122	71	1	1583	1	4.50	1.27	1.34	5.16	35	28	8.55	61.88
0	67	25.50	0	0	0	136	80	1	1739	1	4.68	1.09	1.05	4.00	14	18	8.55	70.72
0	62	25.47	0	0	0	126	75	1	1716	1	5.43	1.09	1.19	5.22	34	41	13.68	70.72
0	61	25.36	0	0	1	127	68	1	1600	1	7.34	1.47	1.14	5.27	23	16	10.26	53.04
0	46	25.28	0	0	0	122	73	1	1307	0	5.40	1.34	0.72	5.88	18	16	10.26	53.04
0	60	25.03	0	0	0	139	71	1	1756	1	4.68	1.94	0.75	4.44	24	20	5.13	67.184
0	46	24.86	0	0	0	112	81	1	1110	0	5.46	1.78	1.20	4.94	23	19	5.13	70.72
0	36	24.83	0	0	0	138	88	1	1659	1	4.40	1.32	1.34	5.00	17	17	17.1	45.084
0	37	24.76	0	0	0	120	70	1	1264	0	4.89	1.45	1.07	4.83	17	17	11.97	61.88
0	38	24.73	0	0	0	127	77	1	1298	0	5.07	1.01	1.49	4.44	17	20	13.68	61.88
0	49	24.27	0	0	0	129	71	1	1352	0	7.01	1.89	1.26	4.66	23	24	13.68	51.272
0	41	24.10	0	0	0	120	68	1	1439	1	4.29	1.01	1.60	5.00	17	15	3.42	61.88
0	50	24.06	0	0	0	123	73	1	1206	0	5.17	2.02	0.53	4.94	18	13	10.26	53.04
0	32	24.06	0	0	0	122	68	1	1155	0	3.59	1.29	0.44	4.66	12	11	8.55	56.576
0	51	24.05	0	0	0	130	88	1	1543	1	7.01	2.07	1.84	4.27	33	32	11.97	65.416
0	74	24.05	0	0	0	131	78	1	1804	1	5.51	1.34	0.70	5.05	33	35	18.81	61.88
0	58	24.05	0	0	0	120	62	1	1938	1	7.53	1.63	1.84	9.60	16	21	6.84	61.88
0	50	24.04	1	0	1	129	63	1	1402	1	5.87	1.40	1.70	5.61	20	18	5.13	61.88
0	39	23.97	0	0	0	121	78	1	1271	0	5.59	1.27	1.99	5.22	18	18	3.42	61.88
0	76	23.94	0	0	0	134	69	1	2045	1	6.08	1.84	1.52	5.50	25	20	6.84	53.04
0	53	23.75	0	0	0	126	77	1	1294	0	4.84	1.66	0.98	4.88	16	11	8.55	61.88
0	64	23.59	0	0	0	137	74	1	1670	1	4.84	1.22	1.47	4.77	28	15	11.97	53.04
0	42	23.54	0	0	0	124	76	1	1447	1	4.60	1.66	0.96	4.77	19	15	11.97	61.88
0	49	23.52	0	0	1	133	88	1	1423	1	6.08	1.16	1.87	5.22	22	10	8.55	88.4
0	57	23.52	0	1	0	120	77	1	1457	1	6.34	2.12	0.84	4.11	27	23	10.26	61.88
0	50	23.52	0	0	0	122	70	1	1121	0	4.09	0.93	1.91	4.94	19	17	13.68	56.576
0	59	23.44	0	0	0	123	72	1	1536	1	5.43	1.11	1.31	4.61	17	15	17.1	66.3
0	47	23.37	0	0	1	125	72	1	1200	0	6.05	1.81	0.67	5.33	26	32	11.97	61.88
0	45	23.30	0	0	0	129	71	1	1816	1	4.03	1.76	1.40	4.77	25	23	5.13	70.72
0	37	23.00	0	0	0	121	69	1	1305	0	6.10	1.99	0.79	5.38	24	23	10.26	70.72
0	56	22.99	0	0	0	138	88	1	1362	0	6.59	2.02	1.03	5.05	20	11	6.84	79.56
0	57	22.99	0	0	0	134	73	1	1272	0	6.23	1.63	1.11	4.33	17	13	17.1	70.72
0	54	22.93	0	0	0	122	78	1	1526	1	5.28	1.19	1.15	4.61	24	23	11.97	74.256
0	71	22.91	0	0	0	132	77	1	1790	1	6.13	1.68	1.63	5.33	21	14	13.68	70.72
0	74	22.83	0	0	0	121	69	1	1631	1	4.86	2.04	0.85	4.50	38	26	13.68	53.04
0	56	22.77	0	0	0	121	78	1	1601	1	7.21	1.29	1.73	4.39	37	29	15.39	64.532
0	57	22.75	0	0	0	128	76	1	1541	1	5.33	1.27	1.55	4.55	26	21	13.68	53.04
0	60	22.72	0	0	0	137	88	1	1753	1	5.48	1.14	2.98	5.66	24	27	11.97	53.04
0	54	22.67	0	0	0	125	80	1	1365	0	6.47	1.53	0.94	4.83	20	16	13.68	70.72
0	47	22.51	0	0	0	121	77	1	1495	1	4.45	1.34	0.80	4.55	26	18	11.97	61.88
0	46	22.44	0	0	0	127	71	1	1471	1	5.02	1.78	0.73	4.77	21	15	17.1	61.88
0	64	22.44	0	0	0	134	71	1	1716	1	4.86	1.99	0.79	4.50	26	16	6.84	61.88
0	49	22.32	0	0	0	127	66	1	1335	0	5.12	1.45	0.97	4.50	40	50	11.97	53.04
0	50	22.29	0	0	0	126	71	1	1356	0	4.86	1.19	2.43	4.66	36	24	13.68	50.388
0	47	22.26	0	0	1	136	75	1	1478	1	3.96	1.29	1.04	4.39	36	25	8.55	61.88
0	37	22.11	0	0	0	121	73	1	1103	0	4.89	1.32	1.51	4.61	15	12	5.13	61.88
0	56	22.10	0	0	0	131	73	1	1637	1	5.35	2.46	0.72	5.00	23	17	15.39	70.72
0	61	22.00	0	0	0	129	73	1	1417	1	6.05	1.81	1.00	4.88	22	19	11.97	61.88
0	53	21.98	0	0	0	120	70	1	1324	0	5.74	1.47	1.19	4.77	19	25	15.39	53.04
0	59	21.97	0	0	0	124	79	1	1915	1	4.97	1.91	1.77	4.72	21	17	11.97	61.88
0	49	21.96	0	0	0	133	76	1	1389	0	3.96	1.71	0.59	4.55	18	15	8.55	61.88
0	49	21.88	0	0	0	123	67	1	1409	1	6.10	1.40	1.73	4.77	16	14	8.55	53.04
0	43	21.87	0	0	0	130	74	1	1483	1	3.54	0.83	0.47	4.72	17	9	17.1	61.88
0	59	21.82	0	0	0	129	70	1	1363	0	7.45	1.45	1.38	5.16	25	22	6.84	44.2
0	55	21.76	0	0	0	124	59	1	1185	0	5.56	2.25	0.78	4.39	25	18	11.97	61.88
0	62	21.69	0	0	0	134	73	1	1709	1	5.20	1.27	1.58	5.83	23	21	18.81	70.72
0	58	21.68	0	0	0	120	73	1	1356	0	4.89	1.29	1.84	5.38	23	21	8.55	61.88
0	65	21.67	0	0	0	136	70	1	1607	1	5.56	1.03	3.84	4.77	23	16	13.68	65.416
0	51	21.53	0	0	0	125	76	1	1243	0	5.38	1.37	1.41	4.66	25	16	10.26	61.88
0	52	21.47	0	0	0	122	66	1	1309	0	5.51	1.68	0.67	4.33	25	29	15.39	51.272
0	51	21.44	0	0	0	133	71	1	1421	1	5.51	1.68	0.86	4.27	32	21	15.39	70.72
0	65	21.35	0	0	0	129	72	1	1587	1	5.66	1.73	0.79	4.94	20	11	10.26	61.88
0	51	21.31	1	0	0	130	70	1	1480	1	4.06	1.11	0.54	3.66	26	20	8.55	67.184
0	30	21.23	0	0	0	124	62	1	1113	0	4.55	1.09	0.70	4.16	17	15	17.1	61.88
0	58	21.21	0	0	0	139	85	1	1579	1	6.52	1.45	1.08	4.77	34	23	18.81	69.836
0	51	21.14	0	0	0	129	71	1	1562	1	5.20	0.93	0.98	4.22	16	17	10.26	52.156
0	55	21.06	0	0	0	123	73	1	1567	1	7.60	1.29	3.26	5.77	21	19	8.55	61.88
0	39	21.04	0	0	0	124	81	1	1259	0	5.07	1.73	0.69	4.33	19	14	10.26	61.88
0	54	21.00	0	0	0	124	70	1	1626	1	5.40	1.14	1.74	5.22	21	24	10.26	53.04
0	54	20.88	0	0	0	124	78	1	1316	0	4.76	1.27	0.75	4.61	33	30	11.97	61.88
0	48	20.78	0	0	0	124	72	1	1724	1	5.46	1.42	0.87	4.77	21	17	10.26	53.04
0	65	20.75	0	0	0	122	65	1	1449	1	5.66	1.78	0.67	4.55	22	11	13.68	70.72
0	52	20.67	0	0	0	138	85	1	1301	0	4.86	1.91	0.82	4.22	29	18	8.55	61.88
0	53	20.66	0	0	1	131	70	1	1428	1	3.88	1.19	0.81	4.39	13	12	8.55	61.88
0	57	20.63	0	0	0	123	67	1	1297	0	4.01	1.37	1.11	4.94	33	37	18.81	44.2
0	55	20.57	0	0	0	132	82	1	1838	1	4.32	1.14	0.59	4.55	33	23	17.1	53.04
0	64	20.52	0	0	1	131	72	1	1710	1	5.43	1.45	1.34	5.33	26	19	10.26	61.88
0	28	20.43	0	0	0	121	80	1	1262	0	4.06	1.73	0.40	4.44	18	10	17.1	53.04
0	75	20.37	0	0	0	131	83	1	2069	1	4.45	1.47	1.73	4.66	23	21	6.84	44.2
0	52	20.29	0	0	0	122	86	1	1589	1	5.33	1.84	1.11	4.50	25	21	10.26	79.56
0	43	20.14	0	0	0	123	79	1	1383	0	5.09	1.71	0.86	4.83	23	21	6.84	61.88
0	63	20.01	0	0	0	126	74	1	1846	1	7.11	2.22	0.97	4.88	18	16	6.84	70.72
0	51	20.00	0	0	0	132	73	1	1388	0	7.24	2.33	1.33	4.22	19	18	10.26	62.764
0	55	19.62	0	1	0	125	79	1	1547	1	5.77	1.76	1.37	4.66	16	16	6.84	53.04
0	53	19.53	0	0	0	128	75	1	1765	1	4.73	1.68	0.88	4.61	35	37	11.97	61.88
0	49	19.48	0	0	0	116	80	1	1299	0	5.84	1.29	1.25	4.88	23	21	10.26	70.72
0	43	19.39	0	0	0	139	87	1	1243	0	5.79	1.66	0.86	4.50	32	42	10.26	78.676
0	67	19.38	0	0	0	136	80	1	1816	1	5.74	1.40	1.30	4.72	34	18	10.26	53.04
0	54	19.34	0	0	0	122	67	1	1478	1	4.03	2.30	0.73	4.22	24	18	18.81	57.46
0	38	19.12	0	0	0	124	76	1	1314	0	4.65	1.99	0.61	5.05	21	9	11.97	61.88
0	62	19.09	0	0	0	139	78	1	1465	1	5.74	2.15	0.44	5.77	18	17	10.26	61.88
0	44	18.98	0	0	0	122	75	1	1339	0	4.47	1.94	1.34	4.72	16	11	11.97	70.72
0	29	18.97	0	0	0	125	69	1	1135	0	3.80	1.40	0.97	4.66	14	13	13.68	53.04
0	39	18.94	0	0	0	124	79	1	1410	1	5.04	2.22	0.50	5.22	19	11	11.97	61.88
0	42	18.81	0	0	0	120	73	1	1350	0	3.96	1.45	1.42	4.72	25	17	13.68	61.88
0	29	18.80	0	0	0	120	77	1	1263	0	4.16	1.14	0.97	4.50	20	22	5.13	61.88
0	60	18.67	0	0	0	131	70	1	2021	1	5.40	2.04	0.51	9.60	21	20	11.97	44.2
0	41	18.39	1	1	0	120	72	1	1346	0	5.72	2.20	0.78	4.77	19	12	6.84	53.04
0	55	18.16	0	0	0	121	79	1	1444	1	5.69	2.20	0.88	4.33	26	27	10.26	64.532
0	26	18.01	0	0	0	122	70	1	1200	0	3.70	1.73	0.46	5.05	20	11	10.26	61.88
0	78	17.04	0	0	0	125	68	1	1520	1	4.09	1.55	0.61	4.66	26	13	11.97	67.184
0	54	25.71	0	0	0	132	80	1	1238	0	5.84	1.24	1.10	4.94	12	8	13.68	61.88
0	57	23.50	0	0	0	124	65	1	1302	0	5.92	1.27	2.04	4.16	24	16	10.26	70.72
0	64	22.15	0	0	0	132	81	1	1157	0	5.20	1.91	0.79	4.16	34	29	13.68	61.88
0	56	27.25	0	0	0	120	70	1	1501	1	4.55	1.50	1.21	4.72	22	18	5.13	70.72
0	52	25.18	0	0	0	121	70	1	1791	1	4.86	1.47	1.21	4.72	17	14	13.68	70.72
0	63	20.59	0	0	0	120	66	1	1460	1	5.33	1.34	0.54	4.27	31	23	8.55	61.88
0	45	24.85	0	0	0	128	80	1	1350	0	5.15	1.78	1.21	5.33	28	31	5.13	70.72
0	55	19.79	0	0	1	126	65	1	1304	0	4.34	1.45	0.89	4.55	31	25	13.68	79.56
0	59	30.67	0	0	0	120	65	1	1512	1	6.59	1.11	1.56	5.88	37	53	11.97	53.04
0	60	27.19	0	0	0	121	74	1	1450	1	5.15	1.27	1.80	5.27	18	13	18.81	55.692
0	55	26.37	0	0	0	130	67	1	1213	0	6.59	1.34	3.06	4.55	20	17	5.13	70.72
0	64	26.79	0	0	0	134	68	1	1548	1	6.18	1.55	0.88	7.11	18	20	13.68	70.72
0	50	24.71	0	0	0	124	75	1	1435	1	6.10	2.30	0.50	4.11	22	17	6.84	70.72
0	54	24.14	0	0	0	121	65	1	1298	0	5.25	1.37	1.19	4.83	29	32	11.97	66.3
0	55	24.06	0	0	0	123	75	1	1296	0	4.73	1.63	0.47	4.16	39	47	6.84	44.2
0	44	26.78	0	0	0	138	84	1	1539	1	5.66	1.06	1.51	5.50	19	12	11.97	53.04
0	72	26.42	0	0	0	135	75	1	1909	1	6.59	1.66	2.39	5.55	27	26	11.97	61.88
0	48	25.74	0	0	0	131	83	1	1395	0	4.91	1.32	1.42	4.50	23	28	17.1	68.068
0	55	24.70	0	0	0	121	78	1	1369	0	5.79	0.93	4.03	4.50	31	37	10.26	53.04
0	59	22.20	0	0	0	124	70	1	1531	1	5.53	1.89	1.23	5.05	23	22	15.39	53.04
0	62	21.33	0	0	0	130	69	1	1765	1	4.86	1.45	0.88	4.83	19	15	15.39	73.372
0	48	28.21	0	0	0	134	76	1	1470	1	5.20	1.47	0.81	5.16	18	13	13.68	61.88
0	57	21.00	0	0	0	120	75	1	1256	0	7.01	1.14	4.47	5.55	23	20	5.13	78.676
0	62	23.12	0	0	0	139	65	1	1381	0	6.98	1.11	2.25	5.33	26	28	10.26	66.3
0	50	19.75	0	0	1	128	69	1	1467	1	4.94	1.19	3.10	4.88	14	11	5.13	61.88
0	52	25.50	0	0	0	126	76	1	1428	1	4.71	1.32	1.34	5.22	20	22	6.84	53.04
0	54	20.11	0	0	0	122	72	1	1644	1	7.24	1.78	1.04	5.88	37	44	8.55	61.88
0	56	22.09	0	0	0	125	71	1	1519	1	5.84	1.34	0.97	4.16	22	19	6.84	53.04
0	54	18.90	0	0	0	123	68	1	1514	1	4.94	1.32	0.73	4.00	19	9	20.52	61.88
0	55	22.04	0	0	1	126	73	1	1399	0	6.26	1.60	1.23	4.77	23	12	10.26	61.88
0	67	21.42	0	0	0	124	74	1	1510	1	4.42	0.93	1.43	7.66	20	24	8.55	61.88
0	52	20.34	0	0	0	119	81	1	1433	1	5.07	1.53	0.64	4.44	25	19	20.52	58.344
0	71	26.28	0	0	0	128	65	1	1832	1	7.21	1.68	0.87	4.66	29	18	17.1	61.88
0	54	25.20	0	0	0	122	74	1	1336	0	6.08	1.97	0.88	4.66	38	38	11.97	51.272
0	57	23.14	0	0	0	131	85	1	1751	1	5.12	1.24	1.35	5.00	28	37	10.26	61.88
0	38	22.41	0	0	0	122	79	1	1135	0	4.42	1.19	1.33	4.77	23	12	8.55	53.04
0	50	22.30	0	0	0	137	85	1	1597	1	7.50	2.09	1.21	5.00	19	21	11.97	69.836
0	51	26.34	0	0	0	122	73	1	1403	1	5.82	1.37	1.41	4.55	25	45	11.97	61.88
0	71	22.57	0	0	0	133	70	1	1584	1	5.43	1.76	0.96	4.44	28	17	13.68	61.88
0	52	29.85	0	0	0	128	70	1	1500	1	4.78	1.19	0.68	4.44	21	16	6.84	61.88
0	56	22.69	0	0	0	134	85	1	1766	1	7.29	1.89	0.99	5.33	25	23	18.81	61.88
0	64	25.31	0	0	0	121	70	1	1244	0	4.71	1.32	0.97	5.11	23	19	6.84	64.532
0	54	23.08	0	0	0	128	79	1	1307	0	6.41	1.50	2.18	4.94	21	17	6.84	79.56
0	56	25.59	0	0	1	131	73	1	2077	1	5.69	1.81	1.12	4.77	21	15	8.55	70.72
0	53	22.39	0	0	0	120	67	1	1486	1	5.09	1.40	0.71	4.77	21	15	6.84	61.88
0	53	21.20	0	0	1	120	78	1	1515	1	5.79	1.27	2.24	4.77	18	14	17.1	53.04
0	58	18.89	0	0	0	134	79	1	1497	1	4.65	1.42	0.71	5.16	21	14	15.39	73.372
0	56	25.62	0	0	0	132	83	1	1575	1	6.36	1.29	1.63	5.22	19	14	6.84	53.04
0	64	23.41	0	0	1	124	65	1	1585	1	5.22	1.22	4.21	4.83	26	18	10.26	44.2
0	49	23.34	0	0	1	121	68	1	1505	1	5.84	1.58	0.78	5.00	20	20	8.55	61.88
0	64	20.35	0	0	0	135	78	1	1951	1	6.39	1.71	0.79	5.16	19	9	5.13	61.88
0	49	24.53	0	0	1	127	79	1	1509	1	4.78	1.76	1.13	5.00	28	29	10.26	53.04
0	67	26.97	0	0	0	122	67	1	1929	1	6.90	1.50	0.73	4.94	22	23	6.84	61.88
0	48	21.97	0	0	0	125	85	1	1489	1	6.57	1.47	1.02	6.11	23	13	10.26	61.88
0	51	19.78	0	1	0	128	72	1	1175	0	7.58	1.89	0.49	4.77	24	16	6.84	53.04
0	74	23.39	0	0	0	127	60	1	1955	1	5.97	1.45	1.30	6.16	24	19	8.55	61.88
0	54	29.18	0	0	0	137	74	1	1490	1	4.22	1.16	1.32	5.33	20	20	5.13	61.88
0	46	22.74	0	0	0	128	68	1	1418	1	3.67	0.72	1.72	4.55	18	21	17.1	61.88
0	63	22.31	0	0	0	126	71	1	1384	0	5.07	1.34	0.96	4.61	18	14	15.39	58.344
0	27	15.10	0	0	0	118	85	1	1211	0	4.65	1.66	0.87	4.33	21	14	11.97	60.112
0	64	25.26	0	0	0	134	79	1	1409	1	6.52	1.78	1.26	6.22	23	34	8.55	61.88
0	54	23.04	0	0	0	131	73	1	1643	1	5.20	1.06	3.40	4.66	16	21	6.84	61.88
0	53	24.45	0	0	0	129	70	1	1520	1	5.77	1.27	1.07	5.27	26	32	13.68	61.88
0	54	24.85	0	0	0	130	87	1	1483	1	4.84	0.96	2.28	4.83	29	29	10.26	79.56
0	50	23.10	0	0	0	121	85	1	1417	1	4.29	1.06	1.95	4.88	14	10	8.55	48.62
0	71	22.64	0	0	0	120	66	1	1747	1	4.01	2.22	0.51	4.11	28	22	13.68	61.88
0	73	31.07	0	0	0	135	72	1	1814	1	5.43	1.29	1.57	5.33	22	16	11.97	53.04
0	68	22.14	0	0	0	120	66	1	1639	1	6.72	1.60	1.87	4.83	26	23	6.84	53.04
0	60	21.27	0	0	0	121	69	1	1385	0	7.03	1.58	0.80	4.66	20	16	6.84	70.72
0	54	21.93	0	0	0	127	80	1	1339	0	5.35	2.02	0.99	5.83	22	21	6.84	70.72
0	58	24.03	0	0	0	127	71	1	1250	0	4.86	1.34	0.91	4.27	28	26	8.55	70.72
0	61	25.01	0	0	0	129	76	1	1510	1	5.69	1.66	0.84	3.66	30	20	15.39	79.56
0	56	21.04	0	0	0	122	76	1	1275	0	3.93	1.91	0.60	4.50	23	15	13.68	63.648
0	61	21.81	0	0	0	127	75	1	1293	0	6.65	2.30	1.39	5.11	40	24	15.39	61.88
0	72	23.62	0	0	0	138	74	1	2068	1	5.69	1.47	1.40	5.16	25	34	15.39	56.576
0	57	23.46	0	0	0	128	69	1	1430	1	6.34	1.81	0.81	4.88	22	19	17.1	53.04
0	57	23.37	0	0	0	120	66	1	1446	1	7.65	1.58	0.60	4.39	18	12	20.52	61.88
0	22	27.36	0	1	0	120	63	1	1240	0	4.40	1.53	0.61	4.44	18	15	6.84	53.04
0	57	24.64	0	0	0	121	83	1	1367	0	4.84	1.42	1.60	5.55	22	15	6.84	61.88
0	58	24.61	0	0	0	135	86	1	1644	1	4.45	1.32	0.78	4.83	26	21	13.68	70.72
0	60	24.04	0	0	0	124	79	1	1356	0	6.34	1.97	0.75	5.50	19	11	6.84	44.2
0	58	23.87	0	0	0	131	68	1	1486	1	6.67	1.76	0.94	4.83	29	25	15.39	61.88
0	53	25.95	0	0	0	124	74	1	1259	0	5.28	1.32	0.94	4.22	18	13	11.97	51.272
0	64	26.54	0	0	0	132	72	1	1559	1	4.86	0.93	1.45	5.61	23	18	11.97	53.04
0	53	27.40	0	0	0	138	69	1	1556	1	5.84	0.98	4.10	9.66	22	15	6.84	53.04
0	69	22.71	0	0	0	130	69	1	2481	1	6.28	1.03	1.26	6.44	25	21	13.68	64.532
0	45	22.48	0	0	0	136	84	1	1424	1	7.19	1.60	0.96	4.66	25	27	13.68	62.764
0	58	20.15	0	0	0	123	75	1	1738	1	4.68	1.06	1.30	4.50	18	11	13.68	61.88
0	56	29.25	0	0	0	134	75	1	1596	1	5.20	0.91	3.05	5.94	38	30	5.13	61.88
0	79	26.33	0	0	0	130	63	1	2314	1	4.84	0.96	1.74	7.88	32	26	6.84	70.72
0	72	20.25	0	0	0	133	68	1	1968	1	5.64	2.17	0.72	4.61	27	23	8.55	51.272
0	37	23.44	0	0	0	126	70	1	1400	1	5.53	1.45	1.17	4.94	17	13	8.55	53.04
0	66	21.53	0	0	0	128	62	1	1530	1	4.34	1.37	1.60	4.77	20	12	18.81	66.3
0	39	20.70	0	0	0	125	75	1	1450	1	5.25	1.50	1.41	4.94	18	16	11.97	77.792
0	46	30.18	0	0	0	126	84	1	1589	1	4.99	1.22	2.13	5.33	29	40	10.26	53.04
0	80	27.53	0	0	0	126	70	1	1993	1	5.33	1.86	1.54	4.72	32	27	13.68	75.14
0	59	22.85	0	0	0	120	77	1	1441	1	5.46	1.32	1.39	3.11	27	20	8.55	53.04
0	53	28.21	0	0	1	133	80	1	1644	1	5.02	0.93	1.76	4.61	29	24	11.97	61.88
0	56	22.03	0	0	0	128	70	1	1430	1	3.70	0.91	1.73	6.16	16	16	11.97	50.388
0	59	23.11	0	0	0	127	71	1	1333	0	6.18	2.20	0.67	4.00	25	14	18.81	60.112
0	60	29.21	0	0	0	129	68	1	1213	0	5.33	1.53	0.96	6.00	26	29	10.26	53.04
0	70	26.60	0	0	0	129	85	1	2221	1	6.21	1.63	1.40	5.22	24	22	10.26	53.04
0	43	23.87	0	0	1	137	87	1	1471	1	10.21	1.24	6.03	19.21	21	23	6.84	53.04
0	44	26.09	0	0	0	127	79	1	1402	1	4.32	0.83	0.95	5.11	19	16	10.26	53.04
0	54	23.95	0	0	0	132	76	1	1470	1	5.35	1.22	1.38	5.38	28	20	13.68	70.72
0	54	21.21	0	0	0	132	73	1	1420	1	3.96	0.88	0.62	4.05	25	20	5.13	61.88
0	48	20.58	0	0	0	128	69	1	1478	1	5.95	1.01	0.70	4.33	18	14	11.97	53.04
0	58	29.33	0	0	0	137	75	1	1729	1	4.55	1.06	1.91	5.05	21	25	6.84	61.88
0	52	25.23	0	0	0	124	70	1	1339	0	5.09	1.63	1.60	4.94	20	14	13.68	61.88
0	38	21.28	0	0	0	121	81	1	1382	0	6.78	1.42	1.12	4.55	16	15	3.42	67.184
0	67	25.88	0	0	0	130	76	1	1861	1	6.57	1.63	1.11	5.22	23	20	15.39	61.88
0	54	26.40	0	0	0	128	82	1	1683	1	4.76	1.22	0.90	4.88	26	21	15.39	79.56
0	47	26.09	0	0	0	128	78	1	1621	1	4.19	1.45	1.14	4.61	23	23	13.68	50.388
0	28	20.31	0	0	0	133	80	1	1064	0	4.63	1.66	0.58	5.27	22	12	10.26	79.56
0	63	26.32	0	0	0	123	74	1	1570	1	5.22	1.29	1.43	5.72	26	38	8.55	68.068
0	57	27.12	0	0	0	130	80	1	1272	0	5.12	1.37	1.05	5.55	23	20	3.42	53.04
0	38	25.21	0	0	0	123	80	1	1387	0	6.44	1.29	2.02	4.88	31	32	13.68	61.88
0	55	25.59	0	0	0	135	87	1	1400	1	3.85	0.88	1.54	6.99	30	47	8.55	57.46
0	60	31.83	0	0	0	130	75	1	1341	0	4.50	0.85	2.09	5.11	24	23	8.55	79.56
0	55	25.09	0	0	0	120	74	1	1344	0	4.97	0.85	3.45	6.16	30	25	18.81	50.388
0	65	25.74	0	0	0	128	81	1	1458	1	7.60	1.53	1.45	5.22	26	25	15.39	61.88
0	58	21.60	0	0	0	127	69	1	1714	1	4.42	1.78	0.61	4.16	23	17	10.26	61.88
0	49	36.92	0	0	0	137	76	1	1085	0	4.60	1.16	1.48	6.00	21	41	6.84	53.04
0	66	27.30	0	0	0	133	73	1	1649	1	6.34	1.66	1.78	5.11	26	24	10.26	53.04
0	53	20.01	0	0	0	132	74	1	1545	1	4.14	1.34	0.98	4.83	16	9	8.55	70.72
0	53	25.43	0	0	0	121	82	1	1523	1	6.75	0.88	5.34	5.77	29	24	13.68	73.372
0	49	27.87	0	0	0	122	70	1	1093	0	4.58	1.01	2.30	4.88	35	41	5.13	53.04
0	28	28.25	0	0	0	120	67	1	1277	0	3.52	1.37	1.11	4.72	27	52	5.13	53.04
0	57	21.40	0	0	0	120	71	1	1571	1	4.76	1.89	1.29	4.66	18	13	10.26	88.4
0	47	26.67	0	0	0	125	67	1	1398	0	4.89	1.94	1.60	6.00	21	18	6.84	53.04
0	31	20.95	0	0	0	125	76	1	1290	0	4.86	1.27	1.49	4.39	19	10	10.26	58.344
0	44	28.95	0	0	0	130	71	1	1338	0	5.84	1.22	1.17	4.61	27	34	13.68	48.62
0	58	26.22	0	0	0	137	69	1	1773	1	5.69	1.91	1.04	4.72	30	36	10.26	61.88
0	46	25.28	0	0	0	136	74	1	1586	1	4.97	1.71	0.84	5.61	17	18	8.55	61.88
0	44	23.83	0	0	0	121	66	1	1132	0	4.73	1.50	1.08	5.77	33	16	13.68	61.88
0	77	24.03	0	0	0	137	70	1	1810	1	6.08	1.24	1.55	4.39	21	24	13.68	70.72
0	53	30.40	0	0	0	126	80	1	1446	1	5.51	1.22	2.13	4.94	32	43	11.97	53.924
0	47	22.65	0	0	0	123	80	1	1392	0	4.19	1.55	1.08	5.16	15	19	3.42	53.04
0	44	21.83	0	0	1	130	75	1	1220	0	5.97	1.29	2.27	5.33	13	13	8.55	70.72
0	58	34.87	0	0	0	123	72	1	1553	1	5.40	1.42	1.57	5.44	26	33	20.52	64.532
0	49	22.30	0	0	0	121	69	1	1291	0	6.08	1.76	1.12	4.61	18	12	10.26	67.184
0	52	26.20	0	0	0	124	83	1	1456	1	4.94	1.14	2.22	5.27	21	25	8.55	70.72
0	51	30.66	0	0	0	134	80	1	1399	0	4.73	0.96	1.74	7.55	31	40	10.26	61.88
0	35	27.78	0	0	0	120	72	1	1468	1	4.91	1.45	0.87	4.88	27	41	10.26	53.04
0	71	24.58	0	0	0	122	74	1	1437	1	5.66	1.03	1.74	4.44	29	54	10.26	70.72
0	65	24.30	0	0	0	129	71	1	1588	1	4.91	1.42	3.06	17.99	17	25	8.55	70.72
0	53	30.69	0	0	0	120	67	1	1198	0	6.31	1.58	1.92	5.72	12	16	10.26	43.316
0	59	27.82	0	0	0	127	75	1	1406	1	6.57	0.91	4.03	5.50	25	27	8.55	44.2
0	62	33.65	0	0	0	134	75	1	1587	1	3.98	0.78	1.45	5.16	29	36	8.55	54.808
0	29	26.99	0	0	0	123	64	1	1156	0	5.09	1.24	1.92	5.00	20	15	6.84	61.88
0	40	23.74	0	0	0	124	71	1	1227	0	6.00	1.11	1.66	5.00	19	17	6.84	60.996
0	76	25.03	0	0	0	123	71	1	2123	1	4.29	1.55	2.64	6.27	19	12	10.26	70.72
0	56	25.45	0	0	0	130	80	1	1492	1	5.02	2.02	1.35	5.05	23	22	18.81	66.3
0	61	23.83	0	0	0	125	66	1	1650	1	4.22	1.60	1.55	5.16	24	19	11.97	53.04
0	53	25.20	0	0	0	134	84	1	1541	1	4.29	1.66	1.12	5.22	16	10	3.42	61.88
0	51	21.84	0	0	0	123	78	1	1600	1	6.75	1.53	1.10	11.99	16	17	18.81	61.88
0	56	23.80	0	0	0	130	77	1	1553	1	5.38	1.06	1.76	5.61	24	17	6.84	61.88
0	54	28.61	0	0	0	121	65	1	1548	1	6.26	0.80	8.32	5.66	21	21	6.84	61.88
0	42	26.36	1	0	0	121	74	1	1433	1	5.09	0.93	2.27	4.44	23	21	18.81	70.72
0	60	25.10	0	0	1	127	71	1	1443	1	5.46	0.88	2.50	5.22	19	21	13.68	61.88
0	54	25.04	0	0	0	131	60	1	1301	0	4.24	1.14	1.93	7.05	21	31	8.55	44.2
0	57	21.45	0	0	0	134	76	1	1625	1	5.35	1.32	0.75	4.44	29	22	20.52	53.04
0	60	27.11	0	0	0	114	81	1	1369	0	4.94	1.06	1.90	4.61	30	26	17.1	62.764
0	72	26.71	0	0	0	123	63	1	1546	1	5.87	1.16	1.75	7.05	19	18	11.97	59.228
0	73	23.69	0	0	0	127	74	1	1942	1	5.87	1.03	0.87	4.50	31	13	10.26	70.72
0	71	38.18	0	0	0	122	69	1	1534	1	4.16	1.11	1.83	5.38	24	26	8.55	61.88
0	49	28.07	0	0	0	123	69	1	1304	0	4.42	1.42	1.08	4.83	14	15	8.55	61.88
0	60	22.63	0	0	0	132	81	1	1404	1	6.13	1.37	1.28	5.61	19	19	6.84	50.388
0	66	31.90	0	0	0	135	76	1	1835	1	4.99	1.81	1.12	6.44	28	32	8.55	45.968
0	47	23.87	0	0	1	133	84	1	1264	0	5.20	1.27	1.19	4.72	26	15	15.39	61.88
0	44	27.37	0	0	0	120	75	1	1269	0	4.78	1.11	0.85	3.89	23	35	5.13	49.504
0	49	20.70	0	0	0	127	71	1	1238	0	4.89	1.01	2.55	4.44	24	29	8.55	79.56
0	47	26.51	0	0	0	127	70	1	1330	0	5.59	1.45	1.08	4.39	22	17	10.26	44.2
0	55	25.45	0	0	0	138	86	1	1552	1	4.42	1.81	1.12	5.38	23	18	6.84	69.836
0	59	20.48	0	0	0	134	71	1	1640	1	4.68	0.72	2.48	5.16	37	55	10.26	60.112
0	67	26.60	0	0	0	124	66	1	1426	1	5.69	1.01	1.37	5.22	25	33	10.26	64.532
0	45	28.02	0	0	0	121	70	1	1316	0	3.80	1.01	0.86	4.33	16	13	11.97	67.184
0	72	28.36	0	0	0	136	78	1	1986	1	5.12	1.09	2.42	7.11	16	14	6.84	76.024
0	36	24.86	0	0	0	123	74	1	1162	0	4.32	1.68	0.71	4.72	21	10	6.84	70.72
0	38	24.98	0	0	0	123	68	1	1449	1	5.82	1.19	1.30	4.88	22	21	11.97	53.04
0	59	36.38	0	0	0	129	70	1	1427	1	5.40	1.60	0.97	5.44	25	28	20.52	53.04
0	50	26.01	0	0	1	122	74	1	1346	0	5.90	1.19	1.82	5.22	26	27	17.1	61.88
0	53	30.54	0	0	0	129	69	1	1388	0	5.87	1.22	0.89	4.27	17	22	15.39	44.2
0	73	24.26	0	0	1	124	59	1	1987	1	3.54	1.11	0.84	6.83	26	35	6.84	70.72
0	37	28.17	0	0	0	123	71	1	1198	0	5.64	1.22	2.99	4.61	21	30	6.84	53.04
0	47	38.17	0	0	0	131	69	1	1485	1	4.19	1.11	1.03	5.55	22	25	5.13	68.952
0	53	27.10	0	0	0	122	64	1	1486	1	5.77	1.40	1.87	4.94	19	18	20.52	61.88
0	30	30.38	0	0	0	123	70	1	1097	0	4.45	1.14	0.78	4.66	17	20	6.84	53.04
0	60	24.82	0	0	0	139	69	1	1329	0	4.86	1.78	0.82	5.11	25	22	15.39	70.72
0	63	23.59	0	0	0	126	73	1	1442	1	5.17	1.16	1.73	5.50	18	6	13.68	61.88
0	56	23.76	0	0	0	122	68	1	1259	0	5.74	0.93	2.22	10.77	17	21	6.84	53.04
0	45	27.82	0	0	0	124	71	1	1207	0	5.28	1.40	1.05	6.11	21	26	5.13	53.04
0	38	39.02	0	0	0	120	73	1	1144	0	3.83	1.01	1.59	4.66	38	50	13.68	60.996
0	49	24.83	0	0	0	127	73	1	1409	1	6.23	1.63	1.22	3.94	18	15	13.68	61.88
0	69	29.49	0	0	0	125	77	1	1623	1	5.66	1.55	2.35	5.00	21	21	13.68	61.88
0	56	35.07	0	0	0	139	81	1	1643	1	4.50	1.11	3.04	5.16	26	27	10.26	53.04
0	47	21.49	0	0	0	123	65	1	1196	0	5.07	1.45	2.52	4.72	19	14	5.13	61.88
0	68	27.47	0	0	0	133	69	1	1593	1	7.34	1.58	0.86	4.88	30	27	5.13	61.88
0	67	26.77	0	0	0	128	67	1	1744	1	7.91	1.58	1.75	10.32	14	16	6.84	70.72
0	44	25.71	0	0	0	127	75	1	1237	0	6.05	1.55	1.10	5.66	20	24	6.84	53.04
0	46	24.31	0	0	0	131	83	1	1342	0	4.84	0.91	2.52	4.83	15	21	3.42	44.2
0	53	32.13	0	0	0	133	78	1	1592	1	7.27	1.06	2.09	13.04	22	29	10.26	35.36
0	67	27.88	0	0	0	134	75	1	1567	1	6.05	1.55	0.73	4.88	21	19	13.68	53.04
0	77	32.46	0	0	0	131	75	1	2051	1	7.11	1.47	2.53	4.94	26	21	6.84	61.88
0	66	28.74	0	0	0	131	70	1	1609	1	5.95	1.19	1.08	4.72	24	21	8.55	44.2
0	58	30.29	0	0	0	126	71	1	1571	1	6.15	1.09	2.12	8.38	25	28	5.13	73.372
0	48	27.83	0	0	0	120	70	1	1257	0	5.07	0.80	2.12	6.00	35	44	8.55	63.648
0	59	35.24	0	0	0	139	80	1	1273	0	7.53	1.37	1.60	6.00	22	24	11.97	38.012
0	61	28.69	0	0	0	121	64	1	1521	1	5.69	1.27	1.59	4.94	27	37	13.68	58.344
0	60	22.45	0	0	0	138	87	1	1867	1	6.39	1.16	1.77	9.94	30	33	11.97	65.416
0	58	23.85	0	0	0	136	74	1	1621	1	7.89	1.19	1.56	5.50	17	23	11.97	70.72
0	60	25.16	0	0	0	134	67	1	1458	1	6.23	0.93	1.84	5.77	25	18	8.55	70.72
0	41	34.46	0	0	0	125	73	1	1246	0	5.46	1.09	0.90	6.00	21	40	8.55	61.88
0	79	23.12	0	0	0	124	63	1	1934	1	5.48	1.16	1.64	4.77	19	14	8.55	70.72
0	45	21.38	0	0	0	125	70	1	1207	0	4.40	1.91	0.68	5.22	17	12	8.55	70.72
0	51	21.02	0	0	0	131	85	1	1484	1	7.06	1.86	1.00	4.61	18	18	11.97	70.72
0	59	37.28	0	0	0	125	69	1	1538	1	5.92	1.53	1.64	4.88	30	31	8.55	70.72
0	54	27.16	0	0	0	128	71	1	1403	1	5.12	1.22	0.90	5.00	24	11	10.26	53.04
0	57	24.65	0	0	0	128	75	1	1432	1	6.18	0.96	3.73	5.61	22	23	10.26	66.3
0	37	30.52	0	0	0	139	87	1	1220	0	3.93	1.27	0.73	5.00	15	23	6.84	53.04
0	37	20.52	0	0	0	125	83	1	1474	1	7.27	1.37	1.00	5.16	23	28	5.13	61.88
0	49	27.54	0	0	0	129	80	1	1329	0	4.32	1.34	1.07	5.38	17	22	13.68	70.72
0	52	21.72	0	0	0	133	84	1	1610	1	6.54	1.73	1.33	4.77	24	23	6.84	88.4
0	53	20.90	0	0	1	125	70	1	1488	1	6.00	1.50	1.38	4.66	23	21	10.26	55.692
0	78	29.39	0	0	0	127	76	1	2263	1	6.72	1.63	2.54	7.33	30	26	8.55	65.416
0	44	39.32	0	0	0	137	66	1	1416	1	5.74	1.45	1.11	4.72	18	19	5.13	61.88
0	31	33.70	0	0	0	139	81	1	1281	0	4.86	0.91	2.07	4.22	24	20	5.13	54.808
0	67	29.34	0	0	0	131	76	1	1426	1	6.41	0.85	2.26	5.22	23	28	15.39	79.56
0	64	28.00	0	0	0	129	61	1	1265	0	6.52	1.11	2.46	13.10	40	47	15.39	53.04
0	59	21.43	0	0	0	129	88	1	2028	1	4.40	1.58	1.45	4.72	22	25	10.26	83.98
0	60	23.64	0	0	0	123	73	1	1564	1	5.77	0.93	1.48	5.27	29	33	15.39	61.88
0	74	23.53	0	0	0	139	84	1	2255	1	5.35	1.50	1.31	4.72	17	15	8.55	53.04
0	36	22.93	0	0	0	123	64	1	1241	0	4.50	1.47	0.75	5.27	23	14	8.55	61.88
1	42	34.24	0	0	0	112	67	0	1172	0	4.11	0.88	1.42	4.55	17	26	15.39	79.56
1	19	31.30	0	0	0	112	62	0	878	0	3.47	0.83	1.26	4.72	22	31	10.26	75.14
1	33	30.85	0	0	0	110	65	0	1107	0	4.91	1.03	1.98	5.22	18	26	5.13	88.4
1	28	30.52	0	0	0	112	68	0	1121	0	5.02	1.45	1.28	4.83	20	22	10.26	70.72
1	46	30.34	0	0	0	116	73	0	1336	0	3.85	0.85	1.82	4.77	22	19	11.97	85.748
1	44	29.50	1	0	0	116	68	0	1117	0	3.85	0.65	3.92	4.66	35	46	5.13	88.4
1	32	29.09	1	1	0	115	70	0	1089	0	5.79	1.50	2.02	5.22	20	21	18.81	97.24
1	39	28.79	0	0	1	118	70	0	1070	0	4.45	0.91	1.51	4.66	22	30	18.81	88.4
1	53	28.72	0	0	0	115	67	0	1526	1	5.22	1.06	1.11	6.83	33	39	17.1	106.08
1	48	28.57	0	1	0	119	76	0	1199	0	5.43	1.50	1.14	5.38	30	25	15.39	70.72
1	55	28.57	0	0	0	116	69	0	1218	0	4.86	1.06	1.33	4.66	28	36	15.39	97.24
1	34	28.45	0	0	0	117	73	0	945	0	4.11	1.01	1.08	4.50	16	20	15.39	106.08
1	37	28.44	0	0	0	117	69	0	1330	0	6.41	1.22	8.84	4.39	24	21	15.39	79.56
1	33	28.17	0	0	0	110	66	0	1483	1	3.65	0.93	1.20	5.00	17	31	3.42	79.56
1	31	28.15	0	0	0	107	60	0	956	0	4.06	0.96	1.23	4.72	20	33	13.68	79.56
1	37	28.08	1	0	0	115	73	0	1293	0	5.33	0.93	3.51	4.94	16	22	3.42	79.56
1	39	27.93	0	1	0	106	56	0	1173	0	5.35	1.09	2.40	4.61	21	33	17.1	70.72
1	34	27.82	0	0	0	117	72	0	1257	0	5.12	0.83	2.56	5.00	25	36	10.26	97.24
1	32	27.82	1	1	0	110	63	0	1370	0	4.29	1.27	0.70	5.61	26	24	11.97	79.56
1	42	27.81	0	0	0	115	74	0	1171	0	4.86	1.03	1.24	4.61	18	19	11.97	79.56
1	51	27.81	0	1	0	110	70	0	1243	0	8.07	1.16	2.28	4.94	20	23	13.68	70.72
1	45	27.76	0	0	0	115	70	0	1128	0	5.64	0.98	3.12	4.72	22	29	8.55	88.4
1	33	27.75	0	0	0	116	64	0	1091	0	3.78	0.72	2.43	4.83	27	44	15.39	92.82
1	38	27.71	0	0	0	111	63	0	1256	0	5.02	0.80	1.49	4.72	25	46	20.52	97.24
1	54	27.57	0	0	0	103	62	0	1078	0	4.97	1.03	2.09	5.61	21	22	11.97	92.82
1	27	27.56	0	1	0	106	56	0	1132	0	4.58	1.16	2.18	5.44	24	23	8.55	79.56
1	59	27.52	0	1	1	112	62	0	982	0	5.20	1.01	0.82	4.44	24	19	20.52	88.4
1	30	27.46	0	0	0	116	62	0	1099	0	5.92	1.06	1.75	5.05	24	21	13.68	97.24
1	34	27.41	0	0	0	106	60	0	1086	0	4.68	1.09	1.78	5.22	33	48	13.68	79.56
1	44	27.40	0	0	0	113	67	0	1292	0	5.59	0.91	2.83	4.72	26	25	20.52	88.4
1	43	27.28	1	0	0	113	65	0	1399	0	5.07	1.40	2.57	4.61	20	23	13.68	88.4
1	42	27.19	1	1	0	119	75	0	821	0	4.58	1.37	1.58	4.83	23	20	10.26	79.56
1	67	27.19	0	0	0	116	74	0	1776	1	4.55	0.83	1.65	5.66	25	34	8.55	79.56
1	28	27.13	0	0	0	119	66	0	1053	0	4.53	1.11	1.66	4.83	27	38	13.68	88.4
1	52	27.12	0	0	0	119	76	0	1208	0	6.03	1.14	2.26	5.00	25	35	18.81	94.588
1	40	27.11	0	0	0	111	63	0	1063	0	5.02	1.09	1.10	5.11	21	25	10.26	70.72
1	25	27.10	0	0	0	110	58	0	1184	0	4.34	1.32	1.51	4.83	16	17	10.26	88.4
1	27	27.06	0	0	0	118	60	0	1156	0	3.59	1.03	0.88	4.66	25	30	6.84	106.08
1	41	26.93	0	0	0	115	67	0	1207	0	3.96	0.85	1.23	5.72	25	39	8.55	80.444
1	37	26.91	0	0	0	116	68	0	1276	0	5.40	0.91	2.15	4.94	22	29	15.39	91.936
1	37	26.88	0	1	0	111	70	0	1333	0	5.15	1.34	0.95	4.39	24	23	10.26	79.56
1	52	26.82	1	0	0	108	69	0	1203	0	5.51	1.03	1.13	4.94	35	47	10.26	97.24
1	64	26.79	0	0	0	108	71	0	1176	0	5.04	1.53	0.87	4.39	19	17	11.97	97.24
1	43	26.78	0	0	1	116	71	0	1314	0	6.13	1.32	2.80	4.77	21	29	8.55	97.24
1	41	26.74	0	0	0	107	72	0	1140	0	8.07	1.37	3.61	4.16	30	54	13.68	88.4
1	49	26.67	0	1	1	118	70	0	1286	0	5.92	1.22	1.94	5.05	36	51	8.55	88.4
1	53	26.65	1	0	0	114	78	0	1413	1	5.20	1.03	1.31	5.22	28	38	10.26	97.24
1	58	26.62	0	0	1	109	67	0	1154	0	5.02	1.01	1.75	5.38	23	15	17.1	106.08
1	48	26.58	0	0	0	119	76	0	1178	0	5.64	1.71	0.73	4.61	24	21	20.52	98.124
1	52	26.58	0	0	1	109	61	0	1248	0	3.67	1.42	0.55	4.44	29	24	13.68	97.24
1	48	26.56	1	0	0	110	65	0	1268	0	6.36	1.06	2.38	5.16	25	41	8.55	97.24
1	47	26.35	1	1	0	111	68	0	1243	0	6.00	1.03	1.11	4.61	25	40	18.81	70.72
1	54	26.31	0	0	1	115	70	0	1545	1	4.47	1.22	1.32	5.00	22	21	13.68	88.4
1	47	26.27	0	0	0	118	76	0	1502	1	4.29	1.11	4.15	4.39	21	27	5.13	88.4
1	35	26.25	0	0	0	118	66	0	1289	0	3.67	0.80	1.32	5.00	23	44	5.13	90.168
1	51	26.19	0	0	0	102	73	0	1188	0	4.84	1.09	1.06	4.88	26	24	13.68	70.72
1	38	26.14	0	0	0	111	71	0	1222	0	6.36	1.27	1.50	5.22	23	40	13.68	106.08
1	43	26.14	1	1	0	109	71	0	1196	0	6.34	1.50	1.89	4.66	19	13	11.97	97.24
1	34	26.10	0	0	0	119	71	0	1280	0	4.47	0.83	1.61	4.72	26	51	6.84	79.56
1	37	26.09	0	0	0	111	66	0	1184	0	4.40	0.88	1.75	4.83	22	28	20.52	88.4
1	56	26.07	0	0	0	115	75	0	1327	0	3.26	0.75	1.12	5.22	34	40	20.52	67.184
1	52	26.05	1	0	0	115	67	0	1363	0	5.15	1.32	1.35	4.44	19	21	10.26	88.4
1	26	26.01	0	0	0	116	64	0	1084	0	4.11	0.96	0.96	4.27	21	24	15.39	88.4
1	36	25.97	0	0	0	109	58	0	1044	0	6.34	1.29	3.91	4.55	17	17	11.97	88.4
1	42	25.93	0	0	1	107	65	0	1080	0	4.97	1.47	1.04	5.16	16	20	10.26	97.24
1	51	25.92	0	0	0	104	69	0	1244	0	5.64	1.11	0.86	4.61	34	32	17.1	88.4
1	45	25.87	1	0	0	116	61	0	1271	0	4.32	0.98	2.71	5.55	20	26	5.13	97.24
1	54	25.86	0	0	0	111	72	0	1314	0	4.60	0.96	1.22	4.72	17	27	11.97	79.56
1	48	25.84	0	0	0	97	66	0	1260	0	4.32	1.14	2.11	4.39	30	42	17.1	79.56
1	55	25.84	0	0	0	115	74	0	1567	1	4.55	0.67	2.11	5.00	22	19	18.81	79.56
1	49	25.83	1	1	0	99	67	0	1204	0	5.17	1.06	2.50	4.83	22	31	18.81	88.4
1	46	25.81	0	0	0	113	68	0	1118	0	4.91	0.98	2.88	4.88	16	20	11.97	79.56
1	45	25.78	0	0	0	112	61	0	1016	0	4.11	0.83	1.46	4.77	26	41	17.1	97.24
1	49	25.76	0	0	1	115	71	0	1180	0	4.89	1.09	0.79	5.00	26	18	15.39	79.56
1	53	25.71	0	0	0	118	70	0	1383	0	6.00	1.22	2.19	4.66	30	39	13.68	80.444
1	45	25.69	0	0	1	110	60	0	965	0	5.12	2.15	0.63	4.44	23	13	15.39	88.4
1	34	25.65	0	0	0	115	67	0	1225	0	4.78	1.37	0.80	4.55	22	20	11.97	79.56
1	53	25.63	0	0	1	110	64	0	1186	0	4.65	1.34	1.08	4.94	19	15	13.68	88.4
1	54	25.61	0	0	0	110	75	0	1313	0	6.41	1.40	2.57	5.72	32	53	15.39	97.24
1	32	25.60	1	1	0	108	63	0	1139	0	6.21	1.24	2.90	4.72	20	25	10.26	79.56
1	57	25.58	0	0	0	112	79	0	1439	1	6.98	1.55	0.94	5.33	25	18	10.26	93.704
1	57	25.52	0	1	0	109	70	0	1139	0	5.04	1.29	1.63	4.55	32	27	13.68	97.24
1	49	25.52	1	1	0	113	72	0	1487	1	5.09	1.45	0.91	5.11	21	23	15.39	114.92
1	54	25.49	0	0	0	114	67	0	1165	0	6.21	1.60	1.10	4.83	37	36	13.68	79.56
1	47	25.49	0	0	0	108	78	0	1383	0	3.88	1.11	1.23	5.00	24	18	18.81	97.24
1	32	25.46	0	0	0	113	70	0	1361	0	4.40	1.06	1.15	4.66	19	24	13.68	88.4
1	31	25.42	0	0	0	110	61	0	1271	0	5.95	1.50	1.17	4.83	24	31	6.84	88.4
1	44	25.42	0	0	0	110	73	0	1227	0	5.07	1.01	2.02	4.88	23	17	13.68	88.4
1	46	25.42	0	0	0	118	68	0	1302	0	5.77	1.55	1.84	5.22	30	38	10.26	82.212
1	47	25.41	0	0	0	101	69	0	1204	0	5.51	1.22	1.11	4.83	28	32	17.1	97.24
1	26	25.38	0	0	0	104	55	0	1154	0	4.81	1.34	1.04	4.77	23	49	10.26	97.24
1	40	25.36	0	0	0	111	68	0	1063	0	3.80	0.88	1.59	5.22	24	34	13.68	88.4
1	27	25.30	0	0	0	111	62	0	1370	0	4.24	1.42	0.51	4.88	17	16	10.26	79.56
1	53	25.28	0	0	0	93	59	0	1377	0	4.58	1.45	0.81	4.39	36	38	13.68	88.4
1	68	25.26	0	0	0	109	71	0	1485	1	5.20	0.88	1.91	5.00	31	33	10.26	97.24
1	55	25.25	0	0	0	99	67	0	1305	0	5.20	1.73	0.85	4.22	35	30	17.1	84.864
1	50	25.25	0	0	0	89	53	0	1023	0	4.71	1.19	1.87	4.94	24	28	20.52	97.24
1	39	25.23	1	0	0	116	66	0	1217	0	4.76	0.96	1.28	5.05	24	37	11.97	88.4
1	59	25.22	0	1	0	116	70	0	1440	1	5.35	1.29	1.33	4.61	27	25	18.81	70.72
1	43	25.20	0	1	0	112	65	0	1373	0	5.04	1.03	1.94	5.05	18	16	6.84	97.24
1	32	25.11	0	0	0	110	64	0	1329	0	4.22	1.60	0.96	4.66	23	20	11.97	79.56
1	53	25.04	0	0	0	108	67	0	1383	0	7.63	1.14	1.84	4.72	25	26	17.1	106.08
1	64	24.99	0	0	1	113	73	0	1241	0	4.32	1.81	0.58	5.11	15	14	15.39	88.4
1	41	24.99	0	0	0	106	57	0	1291	0	5.22	1.06	1.46	5.27	22	27	11.97	79.56
1	57	24.95	0	0	0	110	68	0	1369	0	5.74	1.06	1.13	5.61	19	24	8.55	79.56
1	56	24.95	0	0	0	118	78	0	1377	0	5.15	1.40	1.22	5.16	16	13	18.81	88.4
1	25	24.95	0	0	0	116	62	0	1237	0	5.79	1.16	1.00	4.55	19	26	18.81	97.24
1	45	24.90	0	0	0	111	69	0	1206	0	4.81	1.06	1.99	4.72	22	24	15.39	79.56
1	41	24.90	0	0	0	117	66	0	1154	0	4.68	1.45	1.39	4.11	19	27	10.26	88.4
1	31	24.88	0	0	0	93	56	0	1099	0	4.58	1.14	1.23	5.27	15	18	13.68	79.56
1	48	24.88	0	1	0	105	72	0	1467	1	4.37	0.83	1.55	5.05	24	26	15.39	79.56
1	42	24.87	0	0	0	114	67	0	1165	0	4.11	1.29	1.19	4.05	20	28	6.84	79.56
1	47	24.83	0	0	0	109	63	0	1124	0	6.59	1.16	1.04	4.11	29	37	13.68	80.444
1	48	24.83	1	1	0	116	79	0	1597	1	5.95	0.93	1.54	5.33	19	21	15.39	97.24
1	40	24.76	0	0	1	110	65	0	1184	0	4.29	1.55	0.67	4.72	18	19	13.68	97.24
1	53	24.75	0	0	0	105	66	0	1162	0	6.15	1.01	1.54	5.22	25	27	15.39	88.4
1	33	24.75	0	0	0	100	59	0	997	0	4.55	1.11	1.11	4.72	18	21	13.68	91.936
1	55	24.74	1	1	1	107	68	0	1127	0	4.58	0.98	3.55	4.94	21	19	20.52	79.56
1	41	24.71	0	0	0	108	69	0	1136	0	5.72	1.58	0.91	5.11	30	33	13.68	88.4
1	33	24.70	0	0	0	106	61	0	1139	0	4.09	0.88	1.69	4.33	15	14	15.39	106.08
1	41	24.70	0	0	1	112	65	0	1162	0	5.40	1.27	1.85	4.88	16	24	13.68	97.24
1	35	24.69	0	0	0	110	61	0	1209	0	4.81	1.47	0.77	4.72	19	21	13.68	80.444
1	44	24.67	0	0	0	113	69	0	1010	0	5.33	1.24	1.85	4.94	26	26	8.55	79.56
1	52	24.65	0	0	0	113	79	0	1375	0	4.45	0.83	2.18	4.88	22	20	10.26	97.24
1	34	24.63	0	0	0	111	63	0	1162	0	4.71	1.06	1.77	5.55	18	26	10.26	79.56
1	54	24.62	0	0	0	114	70	0	1420	1	4.06	0.91	0.98	4.77	16	11	17.1	88.4
1	53	24.58	0	1	0	112	64	0	1221	0	5.35	1.73	0.85	4.72	23	27	13.68	88.4
1	30	24.57	0	0	0	117	65	0	1143	0	3.96	1.58	0.75	4.88	29	24	20.52	94.588
1	36	24.55	0	0	0	113	61	0	1168	0	5.38	1.11	1.32	5.27	22	33	8.55	97.24
1	50	24.54	0	0	0	115	69	0	1248	0	4.58	1.03	0.70	4.94	29	33	15.39	63.648
1	28	24.54	1	0	0	113	62	0	1115	0	3.88	0.93	1.13	4.77	13	13	11.97	106.08
1	28	24.53	0	1	0	96	56	0	1294	0	4.84	1.03	1.20	4.22	18	10	18.81	97.24
1	36	24.52	0	0	0	91	53	0	972	0	4.19	0.65	1.93	4.39	21	28	6.84	61.88
1	36	24.52	0	0	0	112	66	0	1057	0	3.67	1.42	0.69	4.39	20	11	15.39	88.4
1	56	24.51	0	1	0	111	71	0	1319	0	5.82	1.91	1.02	5.88	21	17	15.39	106.08
1	41	24.50	0	0	0	116	69	0	1205	0	4.40	1.37	0.89	4.83	24	17	11.97	79.56
1	40	24.50	0	0	0	114	70	0	1180	0	4.47	0.91	1.15	4.44	18	15	15.39	92.82
1	41	24.49	0	1	1	117	75	0	1266	0	4.91	1.27	1.08	4.55	23	20	17.1	88.4
1	57	24.49	0	0	0	118	71	0	1377	0	5.30	1.40	1.02	5.61	22	21	13.68	97.24
1	51	24.49	0	0	0	108	72	0	1314	0	4.45	1.22	0.50	5.00	29	29	8.55	88.4
1	47	24.46	0	0	0	107	63	0	1217	0	5.25	1.14	1.41	4.39	33	42	17.1	88.4
1	37	24.44	0	1	0	117	72	0	1306	0	5.17	1.32	1.29	4.88	23	16	10.26	79.56
1	50	24.44	0	0	0	115	70	0	1426	1	4.47	1.34	0.79	4.94	20	26	18.81	79.56
1	36	24.43	0	0	0	102	58	0	1215	0	5.17	1.03	1.49	5.16	20	32	8.55	70.72
1	44	24.40	0	0	0	111	62	0	1068	0	5.72	1.34	1.37	5.05	24	28	17.1	70.72
1	58	24.40	0	0	0	119	69	0	1498	1	6.00	1.11	1.41	5.50	24	33	6.84	88.4
1	36	24.39	0	0	0	115	62	0	1230	0	5.20	1.29	0.80	4.72	21	21	8.55	79.56
1	66	24.37	0	0	0	119	69	0	1530	1	4.37	1.09	1.20	5.16	20	22	6.84	70.72
1	45	24.35	0	0	0	118	72	0	1229	0	3.72	1.11	1.17	4.83	21	14	8.55	88.4
1	28	24.35	1	1	0	108	60	0	1235	0	2.97	0.91	1.49	4.83	20	20	13.68	88.4
1	51	24.31	0	0	0	117	70	0	1390	0	5.46	1.32	0.78	5.00	28	36	11.97	79.56
1	29	24.29	1	0	0	107	55	0	1029	0	4.09	1.11	1.31	4.77	16	18	17.1	79.56
1	35	24.26	0	1	0	119	67	0	1219	0	5.43	0.96	2.02	5.00	24	34	6.84	97.24
1	43	24.26	1	1	0	92	62	0	1072	0	6.23	1.19	1.59	4.27	25	34	17.1	88.4
1	41	24.26	0	0	0	115	74	0	1337	0	5.46	1.47	1.08	6.33	32	53	11.97	70.72
1	48	24.25	0	0	0	112	70	0	1217	0	4.71	1.03	0.72	4.77	25	34	18.81	70.72
1	61	24.23	0	0	0	109	60	0	1362	0	5.66	1.11	2.78	4.55	22	26	13.68	88.4
1	43	24.22	0	1	0	103	67	0	1282	0	4.45	1.09	1.10	5.16	21	26	15.39	70.72
1	47	24.19	0	0	0	114	73	0	1219	0	5.84	1.55	1.37	4.72	27	29	17.1	79.56
1	46	24.19	1	0	1	113	70	0	1182	0	5.07	1.22	0.98	4.22	28	22	17.1	79.56
1	38	24.19	0	0	0	115	74	0	1053	0	4.34	0.75	2.28	4.39	24	29	11.97	87.516
1	44	24.16	0	0	0	95	54	0	887	0	4.50	1.19	1.07	4.05	33	34	11.97	114.92
1	45	24.13	0	1	0	111	61	0	1175	0	3.54	1.09	0.67	4.61	14	14	10.26	70.72
1	40	24.12	0	0	1	113	60	0	1351	0	4.76	0.93	1.66	5.61	13	22	20.52	70.72
1	50	24.11	0	1	0	115	66	0	1123	0	4.16	1.16	0.81	5.44	24	21	11.97	79.56
1	46	24.10	0	1	0	106	70	0	1273	0	5.82	1.42	1.20	4.77	19	19	15.39	61.88
1	30	24.09	1	1	0	114	63	0	1191	0	4.99	1.45	1.20	4.61	31	32	17.1	88.4
1	35	24.07	0	0	0	108	57	0	1096	0	4.16	1.06	1.69	4.44	28	23	8.55	99.008
1	55	24.06	0	0	1	106	62	0	1227	0	5.48	1.32	1.42	4.33	29	29	13.68	88.4
1	43	24.04	0	0	0	118	70	0	1394	0	5.66	1.09	2.46	4.94	22	27	17.1	106.08
1	40	24.03	1	1	0	114	67	0	1266	0	4.34	1.58	1.13	5.27	20	20	13.68	88.4
1	37	24.02	0	0	0	104	55	0	950	0	6.47	1.29	1.39	4.72	23	16	10.26	106.08
1	37	23.99	0	0	0	101	64	0	1157	0	4.47	0.80	1.89	4.44	33	45	10.26	70.72
1	52	23.98	0	0	1	116	68	0	1599	1	6.18	1.27	1.57	4.50	20	22	10.26	70.72
1	54	23.97	1	0	0	106	60	0	1105	0	5.56	1.19	1.12	4.61	22	21	18.81	70.72
1	38	23.97	1	1	0	109	60	0	1188	0	4.16	1.37	0.65	5.00	18	25	13.68	70.72
1	54	23.96	0	0	0	115	74	0	1112	0	5.69	0.93	1.84	4.55	27	29	13.68	61.88
1	43	23.95	0	0	0	107	61	0	1119	0	4.29	1.47	1.05	5.16	23	27	15.39	70.72
1	35	23.91	0	0	0	111	66	0	1268	0	4.68	1.06	0.81	4.77	21	22	13.68	88.4
1	50	23.90	0	0	0	117	68	0	1373	0	5.02	1.16	2.00	5.61	25	23	13.68	78.676
1	54	23.88	0	1	0	109	75	0	1245	0	5.09	1.16	2.26	5.16	27	37	15.39	88.4
1	28	23.87	0	0	0	116	65	0	1287	0	5.09	1.11	1.48	4.50	22	26	13.68	70.72
1	28	23.87	0	0	0	119	66	0	1393	0	4.60	1.14	2.39	5.00	18	13	8.55	70.72
1	45	23.86	1	1	0	105	60	0	1064	0	5.25	0.93	1.91	5.00	19	22	13.68	70.72
1	39	23.84	0	0	0	100	61	0	1123	0	6.36	1.32	1.05	4.77	17	15	20.52	77.792
1	48	23.82	0	1	0	116	74	0	1238	0	5.30	1.11	1.81	4.77	28	22	10.26	79.56
1	36	23.82	0	0	0	115	77	0	1137	0	4.40	1.03	0.76	4.72	24	21	10.26	88.4
1	25	23.77	0	0	0	114	61	0	1340	0	4.34	0.98	1.28	4.16	20	21	20.52	88.4
1	45	23.77	0	0	0	115	68	0	1154	0	4.53	1.27	1.58	5.16	22	31	11.97	73.372
1	48	23.77	0	0	1	119	69	0	1210	0	4.45	1.86	0.68	5.16	30	23	15.39	97.24
1	42	23.75	0	0	0	119	68	0	1477	1	2.43	1.22	0.89	4.88	24	31	11.97	79.56
1	49	23.74	0	0	0	105	68	0	1358	0	4.86	1.16	1.31	4.55	19	26	20.52	79.56
1	69	23.73	0	0	0	103	70	0	1477	1	4.86	1.29	1.60	4.66	20	15	15.39	97.24
1	43	23.72	0	0	1	109	65	0	1331	0	6.26	1.16	2.54	5.61	29	27	17.1	88.4
1	25	23.70	0	0	0	116	70	0	1324	0	2.74	0.80	1.42	4.61	19	18	15.39	88.4
1	35	23.68	0	0	0	119	61	0	1107	0	3.52	0.70	0.65	4.88	19	25	8.55	85.748
1	51	23.68	1	1	0	112	67	0	1208	0	5.35	0.91	1.35	4.94	16	13	13.68	88.4
1	38	23.68	1	1	0	107	74	0	1238	0	6.18	1.34	2.53	4.44	25	28	13.68	88.4
1	43	23.67	0	0	0	101	62	0	1196	0	4.99	1.06	1.73	5.00	18	19	8.55	88.4
1	37	23.66	0	1	0	118	68	0	1219	0	5.25	1.06	2.02	4.88	24	37	15.39	88.4
1	59	23.65	0	1	0	118	76	0	1693	1	4.94	1.97	0.93	5.11	17	11	15.39	79.56
1	36	23.65	0	0	0	115	61	0	1316	0	4.42	1.03	1.19	4.11	25	38	18.81	79.56
1	45	23.65	1	0	0	108	66	0	1393	0	5.40	1.03	1.43	3.77	30	38	18.81	97.24
1	35	23.64	0	0	0	105	66	0	1121	0	4.42	1.47	0.73	4.61	20	13	20.52	97.24
1	21	23.59	0	0	0	113	54	0	1210	0	4.01	0.70	2.25	5.05	12	16	5.13	79.56
1	38	23.57	1	0	0	115	65	0	1274	0	3.85	0.85	1.76	4.61	25	21	10.26	79.56
1	47	23.56	0	0	0	102	56	0	1283	0	5.12	0.98	1.31	4.50	23	28	13.68	79.56
1	43	23.55	0	0	1	110	74	0	1408	1	5.87	1.01	2.79	5.55	22	16	11.97	88.4
1	53	23.53	0	0	0	115	60	0	1362	0	4.97	0.96	2.19	4.88	27	25	11.97	88.4
1	44	23.53	0	1	0	108	62	0	1083	0	3.93	1.16	1.57	5.27	19	26	10.26	79.56
1	42	23.51	1	1	1	105	59	0	1179	0	6.21	1.01	2.62	4.22	20	19	17.1	88.4
1	53	23.50	0	0	1	107	72	0	1359	0	4.40	0.96	1.43	4.50	34	24	5.13	79.56
1	52	23.48	0	0	0	117	70	0	1397	0	5.09	1.22	1.85	5.00	21	22	5.13	66.3
1	43	23.48	1	0	0	100	64	0	1028	0	6.96	1.19	1.81	4.55	23	16	17.1	114.92
1	37	23.47	0	0	0	114	64	0	1277	0	3.88	1.01	1.35	5.11	20	19	6.84	79.56
1	54	23.47	0	1	0	103	58	0	1388	0	5.43	1.03	1.56	5.00	25	33	13.68	79.56
1	44	23.45	1	0	0	112	79	0	1476	1	8.22	1.68	1.99	3.28	23	20	17.1	88.4
1	53	23.42	0	0	0	111	73	0	1192	0	6.98	1.45	1.31	4.27	28	27	18.81	89.284
1	35	23.41	0	0	0	117	65	0	1221	0	4.42	1.34	1.03	5.33	25	20	11.97	83.98
1	44	23.40	1	0	0	112	69	0	1430	1	4.65	0.75	1.67	5.77	22	18	6.84	70.72
1	59	23.39	0	0	0	104	68	0	1400	1	4.50	1.11	1.52	4.88	27	26	11.97	76.908
1	25	23.35	0	0	0	111	59	0	1073	0	4.42	1.34	1.68	5.16	19	18	6.84	79.56
1	37	23.35	0	0	0	119	63	0	1094	0	5.30	1.27	1.50	4.94	18	19	5.13	79.56
1	31	23.29	1	0	0	107	63	0	1177	0	3.67	1.16	0.61	4.00	23	23	11.97	70.72
1	44	23.29	0	0	0	110	62	0	1098	0	3.98	1.22	1.51	5.22	19	19	10.26	70.72
1	28	23.27	0	0	0	111	60	0	1153	0	5.56	1.06	1.10	5.27	34	35	11.97	79.56
1	30	23.26	0	1	0	111	64	0	1251	0	5.38	1.32	0.87	5.00	17	20	13.68	88.4
1	47	23.24	1	0	1	113	68	0	1104	0	4.32	1.40	0.85	4.83	27	37	13.68	61.88
1	33	23.23	1	0	0	98	48	0	1052	0	4.09	1.27	0.88	4.55	23	19	11.97	79.56
1	48	23.22	0	0	0	105	71	0	1251	0	3.80	1.06	0.79	4.44	23	35	20.52	88.4
1	36	23.21	0	1	0	119	60	0	1364	0	4.47	1.32	1.87	4.88	20	27	8.55	79.56
1	36	23.20	0	0	0	114	69	0	1360	0	5.40	1.11	1.87	5.00	37	46	10.26	88.4
1	59	23.19	0	0	0	110	72	0	1169	0	5.35	1.14	0.81	4.33	32	35	18.81	86.632
1	34	23.18	1	0	0	108	66	0	1157	0	5.66	1.29	1.06	5.27	18	22	5.13	88.4
1	28	23.17	0	0	0	110	59	0	1033	0	5.74	1.34	1.45	4.00	18	19	15.39	88.4
1	38	23.17	0	0	0	106	66	0	1160	0	5.35	1.40	0.91	5.00	20	18	10.26	88.4
1	31	23.15	0	0	1	113	60	0	1229	0	4.53	1.27	1.30	5.11	33	47	11.97	106.08
1	55	23.14	0	0	0	115	67	0	1295	0	4.34	1.50	1.40	4.39	22	25	15.39	79.56
1	42	23.14	0	0	0	110	62	0	1114	0	6.10	1.27	0.63	4.22	22	23	20.52	79.56
1	32	23.14	0	0	0	117	66	0	1234	0	4.03	1.14	0.96	4.94	23	17	8.55	88.4
1	47	23.10	0	0	0	117	75	0	1281	0	4.40	1.14	1.93	4.83	20	7	11.97	97.24
1	52	23.10	0	0	0	110	71	0	1290	0	4.14	1.01	1.69	4.50	26	31	10.26	97.24
1	39	23.10	1	1	0	107	68	0	1247	0	5.46	0.65	8.35	4.61	32	44	6.84	97.24
1	53	23.09	0	0	0	115	66	0	1384	0	5.35	0.85	1.72	5.22	24	32	13.68	88.4
1	48	23.08	1	1	0	104	59	0	1201	0	3.59	1.27	0.90	5.61	28	48	13.68	79.56
1	45	23.07	0	1	0	117	63	0	1272	0	3.80	1.14	0.91	5.16	16	13	13.68	79.56
1	38	23.07	0	0	0	113	60	0	1389	0	3.70	1.37	0.55	4.72	33	52	8.55	90.168
1	35	23.07	0	1	0	117	65	0	1258	0	6.10	2.02	1.32	4.66	32	23	11.97	79.56
1	28	23.05	0	0	0	109	67	0	1195	0	4.58	1.24	0.72	5.05	27	53	10.26	79.56
1	48	23.05	0	0	0	116	72	0	1485	1	4.32	1.63	0.76	4.50	18	27	17.1	88.4
1	50	23.05	1	1	0	107	71	0	1407	1	6.15	1.32	1.48	4.88	33	54	11.97	88.4
1	36	23.03	0	0	0	111	65	0	1113	0	4.76	1.58	1.17	4.77	23	21	13.68	79.56
1	27	23.01	0	0	0	113	62	0	1203	0	4.78	0.98	1.63	5.05	17	15	6.84	88.4
1	57	23.01	0	0	0	111	74	0	1414	1	5.33	1.60	1.11	4.72	24	26	13.68	79.56
1	64	23.01	0	0	0	113	61	0	1236	0	5.48	1.76	0.63	4.88	34	20	17.1	79.56
1	46	23.00	0	0	1	116	69	0	1302	0	4.55	0.96	1.43	4.39	31	24	11.97	79.56
1	54	22.98	0	0	0	107	70	0	1250	0	5.15	1.24	2.22	5.44	19	19	13.68	107.848
1	46	22.98	0	0	0	116	75	0	1373	0	5.84	1.03	1.00	5.27	29	33	18.81	97.24
1	44	22.93	0	0	0	104	64	0	1158	0	6.57	1.47	1.15	4.88	24	31	11.97	88.4
1	61	22.92	0	0	1	105	67	0	1198	0	6.80	1.06	1.00	4.05	40	45	11.97	88.4
1	35	22.92	1	0	0	109	60	0	1124	0	3.93	1.16	0.63	5.16	30	38	8.55	88.4
1	44	22.91	1	1	0	109	59	0	1064	0	4.37	1.01	1.61	5.33	20	29	8.55	88.4
1	34	22.91	0	0	0	101	63	0	1178	0	5.07	1.16	1.04	4.39	19	20	13.68	88.4
1	30	22.90	1	1	0	103	60	0	1224	0	4.01	1.78	0.71	4.44	34	35	17.1	79.56
1	54	22.90	1	0	0	110	71	0	1346	0	5.35	1.01	1.02	4.39	17	18	10.26	88.4
1	40	22.89	0	1	0	109	73	0	1142	0	4.58	1.29	1.10	4.83	19	22	20.52	79.56
1	41	22.88	0	0	0	108	65	0	1166	0	4.73	1.60	1.30	4.94	19	20	10.26	79.56
1	55	22.88	0	0	0	112	68	0	1358	0	5.30	1.03	1.58	5.00	26	26	11.97	79.56
1	31	22.88	1	0	0	96	53	0	1039	0	3.80	1.27	0.81	4.61	16	13	6.84	70.72
1	40	22.87	0	1	0	108	61	0	1082	0	4.50	1.84	2.52	4.22	18	19	20.52	97.24
1	32	22.87	0	1	0	102	68	0	1074	0	5.25	1.32	1.76	4.83	20	14	10.26	70.72
1	45	22.87	0	0	0	107	68	0	1253	0	5.30	1.22	1.29	4.44	29	44	18.81	79.56
1	45	22.87	0	0	0	99	54	0	1177	0	5.07	1.29	0.99	4.77	18	17	10.26	97.24
1	45	22.85	1	0	0	115	77	0	1205	0	4.94	1.58	0.85	4.44	27	29	5.13	70.72
1	40	22.82	0	0	0	107	66	0	1267	0	5.28	1.78	1.76	4.83	22	20	8.55	88.4
1	30	22.81	0	1	0	116	58	0	1115	0	4.50	1.42	0.82	5.33	26	21	13.68	79.56
1	34	22.81	0	0	0	116	66	0	1303	0	5.12	1.06	1.37	4.55	22	22	17.1	92.82
1	32	22.70	0	0	0	103	62	0	1194	0	4.09	1.03	0.47	4.22	21	18	10.26	79.56
1	37	22.70	0	0	0	105	57	0	1125	0	5.30	1.53	0.75	5.33	27	22	6.84	97.24
1	54	22.67	0	0	0	119	78	0	1182	0	5.17	0.98	1.65	5.50	31	28	15.39	106.08
1	28	22.63	0	0	0	98	55	0	881	0	3.75	1.19	1.22	4.11	23	26	15.39	68.068
1	54	22.62	0	1	1	115	69	0	1799	1	5.64	1.58	1.02	5.77	30	36	13.68	79.56
1	37	22.60	0	1	0	100	58	0	1106	0	5.35	1.19	1.23	4.72	21	28	18.81	79.56
1	51	22.58	0	1	0	114	75	0	1205	0	5.02	1.73	0.63	4.22	32	29	20.52	79.56
1	33	22.56	0	0	1	106	61	0	1221	0	4.65	1.47	0.70	5.16	23	26	18.81	97.24
1	35	22.52	0	0	0	112	60	0	1131	0	4.03	1.27	0.78	4.44	21	15	15.39	97.24
1	19	22.52	0	0	0	110	55	0	1121	0	4.06	1.42	1.51	4.55	29	35	15.39	79.56
1	56	22.50	0	0	1	113	70	0	1135	0	8.82	2.84	1.14	4.61	27	30	6.84	79.56
1	30	22.49	0	0	0	109	61	0	1251	0	4.68	1.11	1.07	4.72	18	20	6.84	79.56
1	45	22.48	0	0	0	99	55	0	1149	0	4.19	1.06	1.37	4.72	38	48	17.1	79.56
1	55	22.47	0	0	0	114	71	0	1173	0	3.00	0.85	0.98	4.55	20	24	17.1	70.72
1	42	22.45	0	0	0	115	72	0	1345	0	5.30	0.98	1.08	4.44	19	20	11.97	88.4
1	42	22.43	0	0	0	108	72	0	1359	0	5.77	1.27	1.82	4.94	14	22	11.97	97.24
1	29	22.42	0	1	0	117	64	0	1461	1	4.55	1.22	1.24	4.55	14	12	13.68	88.4
1	41	22.42	0	0	0	110	66	0	1211	0	5.46	0.98	1.65	5.00	30	44	17.1	79.56
1	33	22.40	0	0	1	103	59	0	1188	0	4.76	1.22	1.45	4.39	23	24	15.39	79.56
1	42	22.39	0	0	0	119	69	0	1294	0	4.55	1.53	0.55	4.94	22	18	17.1	97.24
1	43	22.38	0	0	0	107	59	0	1208	0	4.55	1.24	0.79	4.66	16	8	8.55	79.56
1	61	22.37	0	0	0	112	65	0	1295	0	3.78	1.53	0.88	4.11	23	20	20.52	88.4
1	28	22.33	0	0	0	112	62	0	1132	0	4.86	1.24	1.25	4.88	20	30	11.97	79.56
1	41	22.31	0	0	0	113	78	0	1081	0	4.68	0.93	1.34	4.88	18	10	15.39	79.56
1	39	22.31	0	1	0	114	66	0	1221	0	5.87	1.06	2.78	5.22	24	42	17.1	88.4
1	37	22.26	0	0	0	114	62	0	1238	0	5.35	1.47	1.65	4.55	25	28	10.26	79.56
1	52	22.24	0	0	0	109	72	0	1258	0	4.91	1.22	0.95	4.61	15	7	10.26	79.56
1	49	22.22	1	0	0	96	59	0	1150	0	4.65	1.60	0.99	4.61	18	13	20.52	88.4
1	57	22.18	0	0	1	118	67	0	1331	0	5.02	2.02	0.71	5.27	19	18	10.26	88.4
1	46	22.18	0	0	0	110	69	0	1165	0	7.11	0.96	1.31	4.66	21	18	11.97	81.328
1	55	22.18	0	0	0	96	65	0	1181	0	4.37	1.50	0.59	5.11	18	14	5.13	88.4
1	43	22.14	0	0	0	108	60	0	1137	0	4.97	1.27	1.06	4.88	22	17	18.81	70.72
1	45	22.12	0	0	0	113	68	0	1174	0	4.76	1.22	1.63	5.44	20	23	5.13	88.4
1	64	22.12	0	0	0	115	74	0	1489	1	5.64	1.09	1.80	4.88	26	22	13.68	79.56
1	32	22.12	1	1	0	108	58	0	1068	0	4.55	0.98	1.67	4.61	24	29	13.68	88.4
1	37	22.12	0	0	0	114	72	0	1497	1	4.81	1.37	1.66	4.83	25	40	6.84	97.24
1	46	22.12	0	0	0	108	64	0	1281	0	5.53	1.32	1.66	5.16	21	23	10.26	88.4
1	60	22.11	0	0	0	116	74	0	1487	1	5.61	1.73	1.03	5.44	21	18	17.1	79.56
1	30	22.08	0	0	0	109	70	0	1172	0	3.85	1.42	1.26	4.72	19	19	18.81	88.4
1	33	22.07	0	1	0	112	62	0	1394	0	4.50	1.60	1.13	4.83	29	42	13.68	88.4
1	46	22.05	0	0	0	104	65	0	1112	0	4.37	1.37	0.84	5.05	23	22	20.52	114.92
1	33	22.05	0	1	0	111	64	0	1323	0	4.78	1.22	1.57	4.88	27	27	17.1	88.4
1	52	22.03	0	0	0	103	61	0	1191	0	5.84	2.12	0.62	5.05	18	25	8.55	79.56
1	26	22.02	1	0	0	103	55	0	1107	0	5.33	1.24	1.08	4.27	23	27	15.39	88.4
1	35	22.02	0	1	0	108	67	0	1207	0	4.53	1.29	0.94	4.88	20	28	15.39	97.24
1	31	22.00	0	0	0	92	52	0	933	0	3.36	0.98	0.88	4.44	12	14	11.97	88.4
1	52	21.98	0	0	0	103	61	0	1126	0	5.48	1.11	1.78	5.16	30	39	5.13	90.168
1	66	21.98	0	1	0	108	69	0	1424	1	5.43	1.60	1.10	4.77	26	19	11.97	79.56
1	53	21.96	1	0	1	111	73	0	1338	0	6.03	1.14	1.07	4.44	21	17	10.26	106.08
1	36	21.94	0	1	0	108	61	0	1181	0	5.48	1.19	1.68	4.83	23	41	15.39	88.4
1	58	21.93	0	0	1	115	70	0	1248	0	7.06	2.84	0.47	4.33	37	51	11.97	79.56
1	62	21.92	0	0	0	104	68	0	1348	0	5.20	0.98	2.92	4.33	14	14	18.81	97.24
1	39	21.92	0	0	0	111	65	0	1135	0	5.46	1.73	2.16	5.83	20	23	13.68	70.72
1	59	21.92	0	0	0	110	67	0	1227	0	3.72	1.16	0.76	4.50	25	19	15.39	79.56
1	58	21.91	0	1	1	115	73	0	1203	0	4.58	1.45	0.71	4.61	28	26	17.1	79.56
1	38	21.91	1	0	0	110	68	0	1257	0	5.15	1.24	1.17	5.05	37	45	8.55	88.4
1	35	21.90	1	0	0	105	48	0	1194	0	5.07	1.99	1.17	5.05	36	54	10.26	88.4
1	28	21.89	0	0	0	111	55	0	1027	0	4.19	1.50	0.89	4.55	22	28	18.81	79.56
1	57	21.89	0	0	1	112	63	0	1279	0	8.46	3.13	0.96	4.16	20	16	13.68	79.56
1	48	21.88	0	1	1	95	41	0	1030	0	5.53	1.50	0.89	4.55	26	21	18.81	79.56
1	31	21.88	0	0	0	113	68	0	1142	0	3.70	1.50	1.17	5.38	19	28	6.84	88.4
1	47	21.88	0	0	0	105	62	0	1148	0	4.81	2.02	0.73	4.66	23	19	13.68	106.08
1	67	21.82	1	0	0	119	66	0	1539	1	4.29	1.22	0.60	4.22	22	20	15.39	61.88
1	37	21.82	0	0	0	104	63	0	1275	0	3.93	0.75	2.92	5.38	20	21	10.26	88.4
1	47	21.81	0	0	0	106	69	0	1314	0	6.57	1.19	1.61	4.94	30	28	11.97	88.4
1	49	21.72	1	0	0	105	70	0	988	0	4.09	1.24	2.64	4.61	18	13	6.84	79.56
1	52	21.71	0	0	0	100	63	0	1323	0	5.59	1.45	0.86	4.77	28	41	8.55	79.56
1	51	21.70	0	0	0	98	57	0	1046	0	4.19	0.80	1.98	4.44	29	38	20.52	79.56
1	25	21.69	0	0	0	103	52	0	1041	0	5.09	1.22	1.28	4.27	19	19	11.97	90.168
1	48	21.67	1	0	0	101	59	0	1117	0	4.06	0.75	1.46	4.22	22	22	11.97	70.72
1	46	21.66	0	0	1	107	62	0	1027	0	4.27	1.37	0.90	5.33	18	19	11.97	88.4
1	51	21.63	0	1	0	115	74	0	1249	0	4.99	1.50	1.07	4.88	21	19	6.84	70.72
1	43	21.61	0	0	0	112	67	0	1153	0	6.00	1.94	1.00	4.33	22	18	17.1	68.952
1	52	21.61	0	1	1	110	70	0	1278	0	4.86	1.27	1.00	4.05	27	20	18.81	114.92
1	42	21.53	0	1	0	101	65	0	1023	0	7.03	2.04	1.26	4.33	29	41	11.97	70.72
1	27	21.52	1	0	0	106	59	0	1006	0	5.95	1.84	0.59	4.44	19	16	20.52	79.56
1	52	21.51	0	0	0	105	73	0	1341	0	5.69	1.01	1.63	5.61	35	34	6.84	71.604
1	51	21.50	1	1	0	104	63	0	1366	0	4.50	1.22	1.21	4.44	22	28	18.81	79.56
1	48	21.48	0	0	0	105	65	0	1224	0	4.27	0.85	1.92	4.55	24	25	20.52	88.4
1	31	21.46	0	0	0	116	74	0	1500	1	6.08	1.63	1.05	4.77	22	12	17.1	114.92
1	34	21.40	0	1	0	109	62	0	1179	0	3.80	1.16	0.79	4.83	30	25	15.39	88.4
1	56	21.38	0	0	1	111	68	0	1391	0	4.84	1.37	1.29	4.44	29	28	15.39	79.56
1	40	21.37	0	0	0	99	59	0	1075	0	4.58	0.96	1.99	5.11	21	21	6.84	88.4
1	51	21.36	0	0	0	117	72	0	1256	0	4.42	1.22	0.93	4.55	20	23	15.39	88.4
1	39	21.36	1	0	0	106	61	0	932	0	3.75	0.80	1.07	4.27	20	16	17.1	79.56
1	43	21.34	0	0	0	117	74	0	1344	0	5.79	1.71	2.01	5.27	24	22	13.68	88.4
1	53	21.33	0	0	0	112	77	0	1503	1	5.35	1.29	1.02	4.66	31	45	17.1	70.72
1	52	21.31	0	0	0	100	67	0	1544	1	4.42	1.24	1.29	4.22	19	14	20.52	88.4
1	40	21.30	0	0	0	106	54	0	1134	0	4.53	1.29	0.94	4.77	25	19	10.26	88.4
1	55	21.28	0	0	0	102	65	0	1295	0	4.22	1.14	1.25	5.00	24	25	10.26	70.72
1	26	21.23	0	0	0	111	63	0	1349	0	5.38	1.34	1.13	4.66	16	13	6.84	70.72
1	55	21.21	0	0	1	104	60	0	1272	0	4.81	1.68	0.95	4.83	30	20	18.81	88.4
1	40	21.20	0	0	1	99	59	0	1084	0	6.34	2.15	0.68	3.94	17	10	18.81	79.56
1	40	21.19	0	0	0	97	62	0	1005	0	4.40	1.86	0.53	4.22	20	18	10.26	82.212
1	53	21.19	0	0	0	118	71	0	1554	1	5.72	1.11	1.60	4.55	29	41	15.39	92.82
1	43	21.18	0	0	0	110	69	0	1264	0	5.82	1.16	1.72	4.88	23	30	11.97	79.56
1	31	21.18	0	0	0	104	65	0	1071	0	4.73	0.93	1.80	4.77	24	34	15.39	70.72
1	39	21.16	0	0	0	111	66	0	1411	1	5.59	1.22	1.16	4.66	20	20	6.84	76.024
1	37	21.13	0	1	0	101	66	0	1123	0	3.98	1.55	0.97	4.77	24	18	6.84	88.4
1	43	21.05	1	0	0	110	69	0	1541	1	5.22	0.93	1.19	4.16	31	47	11.97	79.56
1	49	21.03	0	0	0	119	69	0	1279	0	4.84	1.29	1.00	4.72	19	20	8.55	69.836
1	40	20.96	0	0	0	118	73	0	1356	0	3.93	1.32	0.84	4.83	22	17	15.39	70.72
1	45	20.96	0	0	0	117	68	0	1275	0	4.53	0.93	1.78	5.11	18	21	6.84	79.56
1	41	20.95	0	0	0	108	66	0	1419	1	4.45	1.37	0.97	4.83	17	21	15.39	79.56
1	36	20.94	1	0	0	116	60	0	1160	0	3.93	1.22	0.59	5.00	18	19	18.81	70.72
1	37	20.94	0	0	0	115	79	0	1313	0	4.03	1.09	0.67	5.50	22	25	15.39	61.88
1	54	20.92	0	0	0	92	61	0	1229	0	4.03	1.19	1.05	5.05	33	20	20.52	79.56
1	55	20.86	0	0	0	110	60	0	1153	0	4.60	0.96	0.86	4.83	23	13	15.39	70.72
1	49	20.86	0	0	0	109	76	0	1322	0	5.46	1.11	1.48	4.72	20	19	17.1	88.4
1	53	20.86	0	0	0	98	63	0	1200	0	5.02	1.97	0.72	4.39	19	15	11.97	88.4
1	46	20.84	0	0	0	114	72	0	1173	0	5.28	1.22	1.17	4.88	20	19	15.39	79.56
1	52	20.72	0	0	1	99	65	0	1260	0	5.87	1.34	1.94	4.83	20	18	6.84	88.4
1	44	20.72	0	1	0	118	71	0	1388	0	4.71	1.32	1.55	4.66	21	26	10.26	61.88
1	62	20.69	0	0	1	109	62	0	1408	1	4.53	1.50	0.53	3.83	22	10	18.81	97.24
1	19	20.67	0	0	0	118	63	0	1031	0	4.34	1.45	0.63	4.83	17	10	10.26	79.56
1	25	20.57	0	0	0	103	54	0	1072	0	3.26	1.24	1.00	4.00	26	33	6.84	70.72
1	24	20.55	0	0	0	114	66	0	1147	0	4.16	1.34	0.99	4.33	25	23	6.84	88.4
1	30	20.53	0	0	0	106	57	0	1374	0	3.52	1.34	0.85	4.44	15	14	10.26	79.56
1	35	20.50	0	1	0	112	62	0	1289	0	6.00	1.53	1.13	5.00	24	36	17.1	88.4
1	53	20.45	0	0	0	90	62	0	1354	0	5.64	1.32	0.97	4.55	21	20	13.68	88.4
1	36	20.41	0	0	0	113	69	0	1215	0	4.03	0.98	1.77	5.05	16	13	11.97	53.04
1	54	20.39	0	0	0	113	69	0	1244	0	5.15	1.16	1.40	5.16	24	44	6.84	88.4
1	32	20.33	1	1	0	115	73	0	1095	0	4.53	0.93	1.48	5.88	18	19	18.81	79.56
1	30	20.27	0	0	0	117	68	0	1231	0	4.01	1.09	0.82	5.27	26	33	11.97	79.56
1	44	20.27	1	0	0	118	77	0	1393	0	4.99	1.06	0.93	4.88	19	21	10.26	70.72
1	46	20.20	0	0	0	112	73	0	1261	0	4.99	1.37	1.17	5.05	19	17	8.55	88.4
1	34	20.19	1	0	0	107	60	0	1158	0	4.73	1.45	0.96	4.66	17	27	11.97	79.56
1	48	20.17	0	0	0	115	72	0	1305	0	5.02	1.76	0.76	3.94	20	14	15.39	97.24
1	39	20.16	0	0	0	118	66	0	1326	0	4.86	1.19	1.02	4.88	18	20	8.55	70.72
1	65	20.12	0	0	0	114	70	0	1290	0	4.97	2.15	1.00	4.77	30	26	17.1	78.676
1	27	20.08	0	0	0	119	63	0	1239	0	4.99	1.29	1.22	4.72	18	13	18.81	70.72
1	37	20.05	0	1	0	109	59	0	1214	0	5.74	1.99	1.04	5.44	20	25	8.55	97.24
1	39	20.01	0	0	0	100	54	0	1139	0	3.52	1.16	0.67	4.88	16	18	18.81	79.56
1	36	20.00	0	0	0	106	68	0	1289	0	4.22	1.22	0.89	3.83	19	16	13.68	88.4
1	29	19.96	1	0	0	115	65	0	1187	0	4.27	1.60	0.78	5.50	16	14	6.84	79.56
1	50	19.93	0	0	0	103	55	0	1106	0	4.89	1.66	0.51	4.88	24	20	10.26	97.24
1	27	19.85	0	0	0	118	64	0	1323	0	4.16	1.53	0.84	5.00	17	17	18.81	96.356
1	33	19.83	1	0	0	113	65	0	1287	0	5.74	1.11	1.16	4.27	24	31	6.84	79.56
1	46	19.77	1	1	0	108	66	0	1491	1	5.64	1.40	1.56	4.83	21	21	6.84	88.4
1	48	19.73	0	0	0	90	57	0	1107	0	5.04	1.29	0.81	4.50	21	14	13.68	88.4
1	36	19.69	0	0	0	101	55	0	1258	0	4.63	1.97	0.79	4.94	21	17	11.97	88.4
1	33	19.66	1	0	0	102	56	0	1194	0	4.91	1.47	1.33	4.55	16	13	10.26	88.4
1	34	19.64	0	0	0	110	65	0	1302	0	4.09	1.73	0.78	4.72	13	9	15.39	97.24
1	45	19.60	0	0	0	101	58	0	1180	0	4.14	1.34	0.87	5.16	23	18	11.97	97.24
1	33	19.57	0	0	0	100	56	0	1094	0	4.09	0.98	0.95	4.83	32	17	6.84	88.4
1	31	19.54	1	1	0	111	59	0	1163	0	4.65	2.25	0.78	4.16	19	11	11.97	70.72
1	40	19.53	0	0	0	101	66	0	1272	0	4.34	1.66	0.55	4.44	15	21	13.68	88.4
1	48	19.49	0	0	0	111	61	0	1406	1	4.91	1.14	1.37	5.05	25	19	11.97	70.72
1	55	19.47	0	0	0	113	65	0	1261	0	4.76	1.71	1.58	4.83	27	23	8.55	88.4
1	33	19.47	0	1	0	112	73	0	1228	0	4.78	1.42	1.40	4.88	19	10	8.55	79.56
1	24	19.44	0	0	0	110	61	0	1292	0	4.50	1.27	0.87	4.44	16	16	8.55	79.56
1	41	19.41	0	0	0	104	59	0	1203	0	3.90	1.34	0.93	4.77	23	19	11.97	79.56
1	74	19.33	0	0	0	110	65	0	1385	0	4.16	1.22	1.14	4.88	31	21	11.97	61.88
1	34	19.25	0	0	0	94	55	0	1046	0	5.40	1.42	1.47	4.88	21	17	6.84	79.56
1	64	19.20	1	0	0	118	72	0	1540	1	4.97	1.11	1.04	4.66	23	8	8.55	88.4
1	40	19.14	1	1	0	111	69	0	1196	0	5.09	1.03	2.43	4.50	22	16	13.68	61.88
1	41	19.10	0	0	0	110	64	0	1146	0	4.50	2.12	0.64	4.66	25	23	18.81	106.08
1	32	19.09	0	0	0	102	56	0	1141	0	4.03	1.34	0.77	4.61	18	19	15.39	61.88
1	46	19.01	1	0	0	111	66	0	1191	0	4.11	1.71	0.82	4.39	20	20	10.26	88.4
1	39	18.92	0	0	1	107	65	0	1224	0	4.01	1.34	0.78	4.61	17	16	13.68	79.56
1	32	18.88	0	0	1	111	68	0	1273	0	5.72	1.45	1.20	4.33	25	16	6.84	79.56
1	33	18.85	1	0	0	105	60	0	1362	0	4.63	1.68	1.13	4.33	19	18	11.97	88.4
1	24	18.73	0	0	0	115	58	0	1069	0	5.35	1.27	0.90	4.72	16	15	15.39	79.56
1	24	18.73	0	0	0	110	57	0	1115	0	3.80	1.71	0.61	4.77	22	14	17.1	88.4
1	56	18.71	0	0	0	104	54	0	1245	0	4.27	1.45	0.61	6.61	22	30	13.68	61.88
1	25	18.67	0	0	0	114	67	0	1240	0	4.45	1.27	1.16	4.39	24	26	17.1	70.72
1	25	18.66	0	0	0	117	62	0	1140	0	3.72	1.40	2.19	4.77	19	14	6.84	79.56
1	37	18.64	0	0	0	103	66	0	1019	0	4.73	1.40	0.79	5.16	21	17	13.68	79.56
1	32	18.55	0	0	0	97	55	0	1142	0	5.35	0.96	0.96	4.39	20	19	18.81	79.56
1	25	18.50	0	0	0	106	55	0	1054	0	3.49	1.60	1.25	4.05	25	31	15.39	79.56
1	26	18.38	0	1	0	101	55	0	974	0	5.61	2.12	0.99	4.05	28	29	17.1	106.08
1	34	18.21	0	0	0	114	61	0	1170	0	4.50	1.78	1.07	4.22	27	19	5.13	83.096
1	28	18.21	0	0	0	110	62	0	1319	0	4.16	1.94	0.67	5.11	25	23	13.68	88.4
1	55	18.19	0	0	0	116	62	0	1421	1	4.58	1.53	0.73	6.33	22	40	18.81	61.88
[truncated: 1,400 more rows]
